# Supplementary material for: Human genetics implicate thromboembolism in the pathogenesis of long COVID in individuals of European ancestry
Source: Nat Cardiovasc Res. Author manuscript; Available in PMC 2026 Jan 5. (PMC7618558; doi:10.1038/s44161-025-00749-4)
Supplement: Supplementary tables [file EMS211760-supplement-Supplementary_tables.xlsx]

## Sheet: Table of contents
SUPPLEMENTARY TABLES
Supplementary Table 1	Description of cohorts included in the genome-wide association study meta-analyses of long COVID.
Supplementary Table 2	Genetic instruments for venous thromboembolism and other conditions from FinnGen.
Supplementary Table 3	Primary and sensitivity analyses testing the association of genetically predicted venous thromboembolism with long COVID using different instrument construction parameters.
Supplementary Table 4	Replication analyses testing the association of genetically predicted venous thromboembolism risk with long COVID using genetic instruments from the Million Veteran Program.
Supplementary Table 5	Replication analyses testing the association of genetically predicted venous thromboembolism risk with long COVID using a strict definition for long COVID controls (from the Long COVID Host Genetics Initiative).
Supplementary Table 6	Replication analyses testing the association of genetically predicted venous thromboembolism risk with long COVID in the Post-Hospitalization COVID-19 (PHOSP-COVID) study.
Supplementary Table 7	Analyses testing the association of genetically predicted risk for venous thromboembolism and other conditions with long COVID.
Supplementary Table 8	Multivariable MR analyses evaluating the effects of genetically predicted venous thromboembolism risk on long COVID while adjusting for acute COVID-19 phenotypes.
Supplementary Table 9	Diagnostic codes for long COVID-resembling phenotypes from FinnGen.
Supplementary Table 10	Associations of genetically predicted venous thromboembolism risk with long COVID-resembling phenotypes.
Supplementary Table 11	Genetic variants included in the gene-specific genetic instuments for venous thromboembolism.
Supplementary Table 12	Associations of gene-specific genetic instruments for venous thromboembolism with long COVID.
Supplementary Table 13	Associations of genetically predicted circulating levels of the proteinase-activated receptor 1 (PAR-1) with long COVID.
Supplementary Table 14	Associations of genetically predicted F2R gene expression with long COVID.
Supplementary Table 15	Diagnostic codes for venous thromboembolism and other disease phenotypes from FinnGen.
Supplementary Table 16	Genetic variants included in the instruments for long COVID used for reverse Mendelian randomization analyses.
Supplementary Table 17	Coagulation-related genes queried for gene-specific analyses.

## Sheet: ST1
Supplementary Table 1. Description of cohorts included in the genome-wide association study meta-analyses of long COVID.
Study name (abbreviation)	Study name (full)	Country	Ancestry	Cases (n)	Controls (strict definition; n)	Controls (broad definition; n)	Long COVID definition	Long COVID definition (details)	Long COVID diagnosis period	Genotype assay	Imputation panel	Sample-wise and variant-wise exclusions and quality control
BoSCO	Bonn Study of COVID Genetics	Germany	European	90	84	988	Questionnaire	The BoSCO study continuously recruits individuals from the general population through public announcements. In order to be eligible for participation, individuals have to be at least 18 years old and have to have been infected with SARS-CoV-2 as confirmed by diagnostic testing (qPCR or antibody testing). Upon enrollment in the BoSCO study, participants are sent an initial basic questionnaire comp…	October 2020 through October 2021	Illumina Global Screening Array v3.0 multi disease	TOPMed (r2)	DNA from all participating individuals with or without long COVID as well as the population-based controls were genotyped on a GSA v3.0 array (Illumina), as part of the main COVID-19 analysis. Pre-imputation quality control was performed according to the Ricopili pipeline, and in line with the main analysis plan. Briefly, SNPs were excluded if the call rate was <95%, and samples were removed if t…
BQC19	Banque québécoise de la COVID-19	Canada	European	166	616	1092	Questionnaire	We performed telephone-based interview to collect the information. Long COVID was defined when the participants answered "Yes" to the question "Do you have persistent symptoms related to SARS-CoV-2 infection?" at the time of the interview, which happened three months after the first date of symptoms.	June 2020 through December 2021	Axiom Precision Medicine genotyping array	TOPMed (r2)	Marker quality control tests were performed on a subset of ancestrally homogeneous participants genotyped at 861,229 markers, who were determined via comparison to 2,504 individuals across 5 super populations from 1000 Genomes Project phase 3. We performed batch effect quality control, replicate discordance check, and finally variants with low allele frequency (minor allele frequency <0.001), low…
FinnGen	FinnGen	Finland	European	263	5314	411918	Electronic health record	Individuals in the FinnGen (release 10) with the ICD-10 diagnosis code U09* (U09 or U09.9) for "Post-COVID Condition" were defined as long COVID cases. For COVID positive controls (strict control definition), everyone with a SARS-CoV-2 infection were included if they had at least three months of registry follow-up after the infection (to allow time for either getting or not getting a long COVID d…	December 2020 through January 2022	Illumina and Affymetrix arrays	SISU (v4)	Finnish ancestry samples from Finnish biobank dataset FinnGen were used. FinnGen combines genome information with digital healthcare data of participants over 18 years of age. PCA analysis was used to exclude population outliers (see details in the Ancestry Definition below). Of the 413,728 non-duplicate population inlier samples from PCA, we excluded 1,543 samples from analysis because of missin…
GEN-COVID	Genetic Bases of COVID19 Clinical Variability	Italy	European	319	147	147	Questionnaire	It was asked by phone, detailed questions about the single symptom were asked, the answer from the patient had to be either yes or no.	March 2020 through May 2022	Illumina Global Screening Array - 24 v3.0 Beadchip	TOPMed	For pre-imputation genotypes we followed the recommended quality control thresholds, i.e., for SNPs: call rate ≥0.95; call rate ≥0.98; missing difference ≤0.02; Hardy-Weinberg equilibrium in controls P≥1×10-6; Hardy-Weinberg equilibrium in cases p value ≥1×10-10. For samples: call rate in cases or controls ≥0.98; FHET within +/- 0.20 in cases or controls; sex violations. For REGENIE step 1 we fol…
GOLD	Genetics Of Long Covid	UK	European	404	353	586	Questionnaire	The questionnaire is hosted on the Sano Genetics platform. We asked about each symptom on a separate page, giving participants the opportunity to rate symptom severity from 1-10, both before COVID-19 diagnosis and at the time of the survey. Long COVID was defined as >12 weeks between COVID-19 diagnosis and recovery.	April 2020 through June 2022	Illumina Global Screen Array with Multi-disease drop-in	1000 Genomes Project (30x resequencing mapped to GRCh38, Byrska-Bishop et al. 2022. Cell doi: 10.1016/j.cell.2022.08.004)	Samples with missingness ≥2%, HET +/- ≥0.2, and sex ambiguous or not matching survey were removed. Variants with missingness ≥2% were removed, along with variants where case/control missingness difference ≥2%, Hardy-Weinberg equilibrium P≥1×10-6 in controls or HWE P≥1×10-10 in cases (using only females for chrY variants). Related samples were removed using p-hat >0.2 calculated on unlinked varian…
Helix	Helix Exome+ and Healthy Nevada Project COVID-19 Phenotypes	USA	European	69	308	2820	Questionnaire	A questionnaire was sent to research-consented participants in the Helix DNA Discovery Project via email. Individuals were shown a list of symptoms and asked to indicate which they newly began experiencing during or since their COVID-19 illness, and they are then asked to indicate the timing and number of days each symptom lasted and whether it had yet resolved.	September 2020 through November 2021	Helix Exome+	1000 Genomes Project	Sequence data were processed using a custom version of Sentieon and aligned to GRCh38, with variant calling and phasing algorithms following GATK best practices (for example, GQ ≥20, DP ≥20, QD ≥2, MQ ≥40). Samples must pass a variety of quality control metrics, including 99% of targeted bases covered at least 10x and contamination (freemix) <0.05, before moving forward. Imputation of common vari…
INCMNSZ	MexGene-COVID Initiative	Mexico	Admixed American	180	165	5545	Questionnaire	Questionnaire was applied through a phone call to interrogate for a list of symptoms/signs associated to long COVID. A clarification was made that these symptoms/signs were not present before the onset of COVID-19 and can not be explained by any other reason. For each of the symptoms we interrogated date of onset and duration.	April 2020 through July 2021	Illumina Global Screen Array v3	TOPMed (freeze 8)	Pre-imputation variant quality checks included the exclusion of variants with 5% or more missing data, minor allele frequency <0.1%, a Hardy-Weinberg equilibrium P<5×10-10, palindromic single nucleotide variants (AT or CG), duplicates, as well as a case vs. control missingness difference P<0.00005. We also excluded samples with 2% or more missing data, that did not pass the sex check or that were…
Ioannina	Covid19 Ioannina Biobank	Greece	European	134	174	1039	Questionnaire	Approximately 80 participants returned to the hospital six months after their hospitalisation and were administered a symptoms questionnaire (pasted below) among other clinical testing. The rest were administered the same questionnaire via phone interview. The detailed symptom by symptom information/replies for these patients (assessed via phone interview) is not available. Symptoms quered by the…	January 2021 through February 2022	Illumina Global Screen Array-24 v3-0-EA	TOPMed	We followed Ricopili’s QC pipeline as suggested by the analysis plan with default values. All samples with gender miss-match were excluded from further analysis. In the GWAS analysis, SAIGE was invoked with the filters: --minMAF=0.0001 --minMAC=1
JapanTaskForce	Japan COVID-19 Task Force	Japan	East-Asian	85	134	3451	Questionnaire	Questionnaires were mailed or distributed via smartphone and responses received. The questionnaire included 24 representative symptoms and a free-text field to survey the presence of symptoms.	February 2020 through February 2021	Infinium Asian Screening Array - 24 v1.0 BeadChip	Combined panel of the Japanese populations (N=1,037) and 1000 Genomes Project (phase 3 v5) subjects.	Exclusion criteria of samples: sample call rate in cases or controls <0.97; heterozygosity rate > mean + 3SD; PI_HAT >0.9; non-East Asian outliers estimated using principal component analysis by merging study genotypes to HapMap3 data. Exclusion criteria of SNPs: minor allele count <5; call rate <0.99; deviation from Hardy-Weinberg equilibrium with P>1×10-6 (Hardy-Weinberg equilibrium step was do…
MoBa	Norwegian Mother, Father and Child Cohort Study	Norway	European	836	16054	127392	Questionnaire	Any symptom persisting >three months after last positive test. Symptoms considered: reduced smell or taste, brain fog, poor memory, dizziness, heart palpitation, fatigue, headache, skin rash, anxiety, altered smell or taste, chest pain, shortness of breath, reduced lung function, or cough. (See DOI: 10.1007/s10654-022-00847-8 for details.)	March 2020 through February 2022	See doi 10.1101/2022.06.23.496289 for details	HRC (https://ega-archive.org/studies/EGAS00001001710), see doi 10.1101/2022.06.23.496289 for details	See doi 10.1101/2022.06.23.496289 for details
MSCIC	Mount Sinai COVID-19 Biobank	USA	African	54	-	125	Questionnaire	Questionnaire was sent by mail. 3 questions were used in the long COVID definition: (1) "Do you have any of these that you didn’t have before?" [followed by a list of symptoms with checkboxes, any answer other than "none" is considered a case]; (2) "Do you have NEW fatigue that you didn’t have before you have COVID-19?" ["yes" is considered a case]; (3) "My quality of life now is better/yhe same/…	February 2021 through July 2021	Illumina Global Screening Array - 24 v3.0	TOPMed	Prior to imputation, we performed quality control using the Ricopili pipeline with default parameters (require sample call rate ≥0.98; require sample FHET within +/- 0.20; exclude samples with sex violations; require SNP call rate ≥0.98; require SNP missing difference ≤0.02; require Hardy-Weinberg equilibrium P≥1×10-6 in controls and ≥1×10-10 in cases.)
UKB	UK Biobank	UK	European	418	14586	439479	Electronic health record	We used the following codes in the primary care data (the data access was Feb 25, 2022): TPP local codes ("Y2b89", "Y2b8a", "Y2b87", "Y2b88") and SNOMED CT ("1325161000000102", "1325031000000108", "1325041000000104", "1325181000000106", "1325021000000106", "1325141000000103", "1325081000000107", "1325061000000103", "1325071000000105", "1325051000000101")	April 2020 through September 2021	HRC	HRC	UK Biobank study protocol and details in genotype quality control is available online: Bycroft C, Freeman C, Petkova D, et al. The UK Biobank resource with deep phenotyping and genomic data. Nature 2018; 562: 203–9. Genotyping and quality control of UK Biobank, a large-scale, extensively phenotyped prospective resource. https://biobank.ctsu.ox.ac.uk/crystal/crystal/docs/genotyping_qc.pdf.
				0.0871438	0.140082	0.414162
All cohorts included in this table are included in the Long COVID Host Genetics Initiative. This table is adapted from Lammi et al. (MedRXiv 2023 [https://www.medrxiv.org/content/10.1101/2023.06.29.23292056v1]).
				329.944	0.102734
				576.382
				1051.33
				402.515
				956.541
				269.408
				697.362
				474.769
				331.827
				3322.2
				150.838
				1670.41

## Sheet: ST2
Supplementary Table 2. Genetic instruments for venous thromboembolism and other conditions from FinnGen.
Condition	Genetic variant (rsID)	Nearest gene	Effect allele	Non-effect allele	Chromosome	Position (hg38)	β (exposure)	SE (exposure)	P-value (exposure)	Effect allele frequency (exposure cohort)	β (outcome)	SE (outcome)	P-value (outcome)	Effect allele frequency (outcome cohort)	Estimated F-statistic
Venous thromboembolism	rs1894692	SLC19A2	A	G	1	169498416	-0.872826	0.028761	1e-200	0.980022	-0.200906	0.0927457	0.0302957	0.976518	920.974
Venous thromboembolism	rs582118	ABO	A	G	9	133270061	-0.24188	0.0100994	9.2683e-127	0.562535	-0.115125	0.0314544	0.00025216	0.626667	573.6
Venous thromboembolism	rs3756011	F11	A	C	4	186285095	0.196237	0.0101542	3.26137e-83	0.428831	0.0176727	0.0300295	0.556189	0.411768	373.483
Venous thromboembolism	rs2066865	FGG	A	G	4	154604124	0.186022	0.0107998	1.7354e-66	0.301173	-0.0629932	0.0337671	0.0621087	0.266281	296.686
Venous thromboembolism	rs61805835	SELP	G	T	1	169641557	0.480802	0.036871	7.23269e-39	0.0155521	-0.339604	0.278654	0.222947	0.0102998	170.045
Venous thromboembolism	rs80137017	TSPAN15	T	C	10	69477626	-0.210365	0.0170878	7.92501e-35	0.107731	-0.0635163	0.0452968	0.160848	0.124002	151.557
Venous thromboembolism	rs4135105	TDG	T	C	12	103982048	0.391773	0.0368425	2.07635e-26	0.016138	-0.0375036	0.201704	0.852496	0.0134014	113.076
Venous thromboembolism	rs6060308	MMP24-AS1, PROCR	A	G	20	35206575	0.103445	0.0108035	1.01672e-21	0.318377	0.0469911	0.0332177	0.157174	0.289187	91.6833
Venous thromboembolism	rs62350309	F11	G	A	4	186356512	-0.162664	0.0173777	7.9378e-21	0.102347	0.0224079	0.0645681	0.728559	0.0729297	87.619
Venous thromboembolism	rs1560711	SLC44A2	T	C	19	10631611	0.123894	0.0135998	8.23759e-20	0.824056	0.0176713	0.0368071	0.631153	0.80018	82.9919
Venous thromboembolism	rs5896	F2	T	C	11	46723453	0.109703	0.0121079	1.29987e-19	0.220786	0.0527132	0.0408887	0.197333	0.175531	82.0917
Venous thromboembolism	rs535015446	GBGT1	A	G	9	133163943	0.231915	0.025676	1.67996e-19	0.0370441	-0.147783	0.111723	0.185914	0.0258142	81.5836
Venous thromboembolism	rs568849616	F7	A	G	13	113117925	-0.360521	0.041784	6.23304e-18	0.0185292	-0.0939305	0.281552	0.738668	0.0105796	74.446
Venous thromboembolism	rs61753266	F10	A	G	13	113140972	-0.359868	0.041913	8.99912e-18	0.0182997	-0.192049	0.265929	0.470184	0.0105364	73.7206
Venous thromboembolism	rs187713100	CUL4A	G	C	13	113269914	-0.331004	0.0418957	2.7746e-15	0.0186173	-0.206204	0.308538	0.503926	0.0101967	62.4205
Venous thromboembolism	rs6816960	RBM46	A	T	4	154916362	-0.144557	0.0188251	1.60398e-14	0.0847714	-0.0301547	0.073973	0.683534	0.0511603	58.9663
Venous thromboembolism	rs147431611	CUL4A	A	G	13	113221856	-0.26476	0.0347469	2.54331e-14	0.0265578	-0.171669	0.120139	0.153028	0.0203461	58.0594
Venous thromboembolism	rs7772305	HLA-B	G	A	6	31361109	-0.0730812	0.0107387	1.00786e-11	0.353054	0.0233979	0.0326136	0.47311	0.297165	46.3135
Venous thromboembolism	rs57328376	CATSPERB	G	A	14	91768695	0.0707836	0.0105012	1.57834e-11	0.363592	0.0466825	0.0320681	0.145467	0.333617	45.4347
Venous thromboembolism	rs174529	MYRF, TMEM258	C	T	11	61776489	-0.069044	0.0103087	2.11836e-11	0.419294	0.0100231	0.0307713	0.744631	0.396886	44.8584
Venous thromboembolism	rs601163	GFI1B	A	G	9	132994354	0.0679209	0.0101696	2.4088e-11	0.486213	-0.0175242	0.0304534	0.56499	0.475353	44.6066
Venous thromboembolism	rs2051145	ATP1B1	T	C	1	169101094	0.0686086	0.0103307	3.11028e-11	0.587498	-0.0192336	0.0379178	0.611984	0.572492	44.106
Venous thromboembolism	rs114767153	ADPRHL1	T	A	13	113423058	-0.20479	0.0332805	7.58141e-10	0.0276735	-0.0957039	0.103212	0.353794	0.0245511	37.865
Venous thromboembolism	rs188337046	PIEZO1	T	C	16	88723279	0.148225	0.0241051	7.79238e-10	0.0449169	-0.124757	0.186262	0.502989	0.0235748	37.8116
Venous thromboembolism	rs3124769	ADAMTS13	A	T	9	133439016	-0.0634018	0.0105577	1.91016e-09	0.647823	-0.0384661	0.0301157	0.201504	0.605646	36.0632
Venous thromboembolism	rs703633	STAB2	G	A	12	103658560	-0.0595309	0.0101896	5.14814e-09	0.534973	-0.056456	0.030386	0.0631743	0.579271	34.1327
Venous thromboembolism	rs10896706	OR9Q1	A	G	11	58183529	0.067364	0.0116253	6.8492e-09	0.248697	0.0437903	0.0325939	0.179106	0.275145	33.5774
Venous thromboembolism	rs12445050	PLCG2	T	C	16	81837364	0.0855347	0.0148955	9.33835e-09	0.129216	0.0408968	0.0451915	0.365484	0.132277	32.9742
Venous thromboembolism	rs61848389	TSPAN15	A	G	10	69456813	0.0976134	0.0171188	1.18331e-08	0.0928206	-0.0656555	0.0503634	0.192358	0.0981688	32.5141
Venous thromboembolism	rs79583052	CTGF	G	A	6	132062098	0.141217	0.0251565	1.98253e-08	0.0395213	-0.0892431	0.0881086	0.311119	0.0332502	31.5118
Venous thromboembolism	rs569863118	RP11-249L12.1	A	T	3	88389235	0.208281	0.0375009	2.79177e-08	0.0168416	-0.0371557	0.181587	0.837872	0.015531	30.8472
Venous thromboembolism	rs4744014	SYK	G	A	9	90850314	-0.0577608	0.010449	3.24131e-08	0.623171	-0.0398173	0.0315717	0.207247	0.656578	30.5574
Venous thromboembolism	rs10886430	GRK5	G	A	10	119250744	0.0951892	0.0173209	3.89341e-08	0.0933221	0.084514	0.0490694	0.0850087	0.111439	30.2019
Venous thromboembolism	rs2428493	HLA-B	A	C	6	31361358	-0.0602609	0.0109884	4.15681e-08	0.314301	0.0252666	0.030597	0.408925	0.36361	30.0748
Venous thromboembolism	rs13389895	PLEK	T	C	2	68423149	-0.0584684	0.0106795	4.37905e-08	0.663296	-0.0100123	0.0325981	0.758735	0.652934	29.9737
Deep vein thrombosis	rs6025	F5	T	C	1	169549811	1.22008	0.044135	3.27341e-168	0.0197909	0.155733	0.0894935	0.0818303	0.0240627	764.206
Deep vein thrombosis	rs687289	ABO	G	A	9	133261703	-0.314271	0.0175651	1.36521e-71	0.564123	-0.0483445	0.0482684	0.316548	0.566976	320.116
Deep vein thrombosis	rs61805835	SELP	G	T	1	169641557	0.723235	0.0589469	1.32465e-34	0.0154975	-0.339604	0.278654	0.222947	0.0102998	150.535
Deep vein thrombosis	rs3756011	F11	A	C	4	186285095	0.21713	0.0177658	2.37848e-34	0.428024	0.0176727	0.0300295	0.556189	0.411768	149.372
Deep vein thrombosis	rs2066865	FGG	A	G	4	154604124	0.227041	0.0187914	1.3116e-33	0.300795	-0.0629932	0.0337671	0.0621087	0.266281	145.979
Deep vein thrombosis	rs11907011	PROCR	T	C	20	35179967	0.197978	0.0250994	3.0761e-15	0.133528	0.0761458	0.0494358	0.123488	0.109684	62.2167
Deep vein thrombosis	rs80137017	TSPAN15	T	C	10	69477626	-0.238065	0.0303153	4.0635e-15	0.108024	-0.0635163	0.0452968	0.160848	0.124002	61.6691
Deep vein thrombosis	rs60258676	LRP4	C	T	11	46876236	0.159498	0.0209892	2.98263e-14	0.221353	0.0942711	0.0403335	0.0194242	0.179095	57.7456
Deep vein thrombosis	rs4135105	TDG	T	C	12	103982048	0.467975	0.0620405	4.59092e-14	0.015959	-0.0375036	0.201704	0.852496	0.0134014	56.8977
Deep vein thrombosis	rs3011264	GFI1B	T	C	9	132993162	0.123133	0.0185865	3.47616e-11	0.621042	-0.0177848	0.0311579	0.568139	0.625619	43.8888
Deep vein thrombosis	rs62350309	F11	G	A	4	186356512	-0.187354	0.0307721	1.1402e-09	0.102354	0.0224079	0.0645681	0.728559	0.0729297	37.0691
Deep vein thrombosis	rs28860769	SLC44A2	G	A	19	10626905	0.136689	0.0236655	7.65491e-09	0.818463	0.0156243	0.0372373	0.674787	0.798634	33.3607
Deep vein thrombosis	rs7308002	VWF	A	G	12	6043561	0.103989	0.0185125	1.94017e-08	0.356044	0.0337538	0.0317312	0.287445	0.365906	31.5533
Deep vein thrombosis	rs6427176	ATP1B1	T	G	1	169101498	0.0988022	0.0180859	4.68296e-08	0.570072	-0.0219693	0.0378985	0.562125	0.563884	29.8437
Pulmonary embolism	rs3756011	F11	A	C	4	186285095	0.229943	0.0143556	9.62055e-58	0.428808	0.0176727	0.0300295	0.556189	0.411768	256.565
Pulmonary embolism	rs2066865	FGG	A	G	4	154604124	0.22968	0.0152117	1.64513e-51	0.301218	-0.0629932	0.0337671	0.0621087	0.266281	227.977
Pulmonary embolism	rs529565	ABO	T	C	9	133274084	-0.206945	0.0143647	4.71194e-47	0.562419	-0.101446	0.0310882	0.00110176	0.627106	207.547
Pulmonary embolism	rs6025	F5	T	C	1	169549811	0.53838	0.0440911	2.72772e-34	0.0200849	0.155733	0.0894935	0.0818303	0.0240627	149.099
Pulmonary embolism	rs80137017	TSPAN15	T	C	10	69477626	-0.233246	0.0244481	1.42233e-21	0.107741	-0.0635163	0.0452968	0.160848	0.124002	91.0203
Pulmonary embolism	rs77165492	C12orf73	C	T	12	103962513	0.20312	0.0266095	2.28718e-14	0.0718385	0.0613037	0.0562809	0.276045	0.0816908	58.2682
Pulmonary embolism	rs1560711	SLC44A2	T	C	19	10631611	0.147893	0.0194283	2.69464e-14	0.824074	0.0176713	0.0368071	0.631153	0.80018	57.9463
Pulmonary embolism	rs62350309	F11	G	A	4	186356512	-0.189155	0.0248726	2.84971e-14	0.102341	0.0224079	0.0645681	0.728559	0.0729297	57.8353
Pulmonary embolism	rs61753266	F10	A	G	13	113140972	-0.45395	0.0613013	1.30918e-13	0.0182962	-0.192049	0.265929	0.470184	0.0105364	54.8374
Pulmonary embolism	rs568849616	F7	A	G	13	113117925	-0.447129	0.0609376	2.17621e-13	0.0185247	-0.0939305	0.281552	0.738668	0.0105796	53.8388
Pulmonary embolism	rs187713100	CUL4A	G	C	13	113269914	-0.427173	0.0612898	3.17541e-12	0.0186109	-0.206204	0.308538	0.503926	0.0101967	48.5771
Pulmonary embolism	rs149244513	GBGT1	A	G	9	133183871	0.239484	0.0397589	1.70789e-09	0.0304327	-0.0977738	0.194128	0.614503	0.0168142	36.2814
Pulmonary embolism	rs79583052	CTGF	G	A	6	132062098	0.210159	0.0349834	1.88538e-09	0.0395208	-0.0892431	0.0881086	0.311119	0.0332502	36.0888
Pulmonary embolism	rs6816960	RBM46	A	T	4	154916362	-0.160707	0.0269726	2.55094e-09	0.0847583	-0.0301547	0.073973	0.683534	0.0511603	35.4996
Pulmonary embolism	rs147431611	CUL4A	A	G	13	113221856	-0.297026	0.0499244	2.68943e-09	0.0265499	-0.171669	0.120139	0.153028	0.0203461	35.3967
Pulmonary embolism	rs2905083	GFI1B	G	A	9	132992993	0.0866968	0.0150216	7.85814e-09	0.622206	-0.0462339	0.0393358	0.239849	0.625307	33.3099
Pulmonary embolism	rs665082	ZNF444	C	G	19	56132786	-0.166139	0.0294015	1.59801e-08	0.941445	0.0231838	0.0901341	0.797013	0.966089	31.9304
Pulmonary embolism	rs114767153	ADPRHL1	T	A	13	113423058	-0.26431	0.0483773	4.66821e-08	0.0276682	-0.0957039	0.103212	0.353794	0.0245511	29.85
Pulmonary embolism	rs6087685	PROCR	C	G	20	35189809	0.0832972	0.0152629	4.82881e-08	0.323524	0.0502884	0.0328174	0.125431	0.29726	29.7843
Pulmonary embolism	rs7111517	CKAP5	C	A	11	46782158	-0.0833958	0.0152884	4.90162e-08	0.670728	-0.0930236	0.0417004	0.0256971	0.697877	29.7553
Atrial fibrillation	rs17042059	PITX2	A	G	4	110720030	0.43499	0.0129939	1e-200	0.143088	0.0342616	0.0444633	0.440968	0.118112	1120.67
Atrial fibrillation	rs6838973	PITX2	T	C	4	110844339	-0.173161	0.00942751	2.38506e-75	0.497992	0.017202	0.0296275	0.561503	0.464743	337.37
Atrial fibrillation	rs976568	PITX2	T	G	4	110629565	-0.156899	0.0096065	5.79029e-60	0.596014	-0.036881	0.0316638	0.244113	0.633253	266.753
Atrial fibrillation	rs12932445	ZFHX3	C	T	16	73035989	0.172088	0.011094	2.88536e-54	0.232066	-0.0668796	0.0380763	0.0790096	0.196069	240.616
Atrial fibrillation	rs11264280	KCNN3	T	C	1	154890476	0.139281	0.00981523	1.05269e-45	0.359925	-0.00291706	0.0325712	0.928637	0.339139	201.364
Atrial fibrillation	rs3807989	CAV1	G	A	7	116546187	0.108801	0.00960941	1.01765e-29	0.569807	0.0919214	0.0300756	0.00224056	0.582583	128.195
Atrial fibrillation	rs2384407	TBX5	A	G	12	114351421	0.10649	0.0104082	1.43483e-24	0.702615	-0.0279271	0.0325486	0.390884	0.7183	104.681
Atrial fibrillation	rs678897	NME5	C	G	5	138105376	0.104638	0.0104412	1.22546e-23	0.287134	0.0392184	0.0515346	0.446651	0.296017	100.433
Atrial fibrillation	rs35504893	TTN	T	C	2	178556567	0.11208	0.0113084	3.71878e-23	0.220774	-0.0142254	0.0374795	0.704278	0.200521	98.2322
Atrial fibrillation	rs4642101	CAND2	G	T	3	12800724	0.0891348	0.00973728	5.48782e-20	0.609748	0.00461073	0.031473	0.883528	0.630384	83.7952
Atrial fibrillation	rs11598047	NEURL1	G	A	10	103582915	0.142561	0.0160292	5.90473e-19	0.0941176	-0.00995263	0.040521	0.805979	0.128454	79.1002
Atrial fibrillation	rs17608766	GOSR2, RP11-156P1.2	C	T	17	46935905	0.109382	0.0123853	1.03205e-18	0.175197	-0.0176946	0.0445116	0.690979	0.156193	77.9971
Atrial fibrillation	rs651386	PRRX1	T	A	1	170622169	-0.0857505	0.00979178	1.99802e-18	0.37891	-0.019044	0.0298331	0.523244	0.408517	76.692
Atrial fibrillation	rs11191804	SH3PXD2A	A	G	10	103778024	0.119327	0.0136846	2.78676e-18	0.136515	-0.0165721	0.0433546	0.702279	0.131628	76.0349
Atrial fibrillation	rs117831371	MYBPC2	T	C	19	50439781	0.268735	0.0311145	5.77165e-18	0.0222369	0.191383	0.189063	0.311407	0.0155502	74.5972
Atrial fibrillation	rs167479	RGL3	G	T	19	11416089	0.0820876	0.00960641	1.2844e-17	0.573629	-0.0248042	0.0419008	0.553868	0.550714	73.0185
Atrial fibrillation	rs74022964	HCN4	T	C	15	73384923	0.0989177	0.0115988	1.48594e-17	0.20745	-0.0906647	0.0400966	0.0237495	0.177844	72.7314
Atrial fibrillation	rs880315	CASZ1	C	T	1	10736809	0.0818861	0.00962224	1.7382e-17	0.41221	-0.0216838	0.0310314	0.484697	0.373868	72.4216
Atrial fibrillation	rs3765618	C11orf45, KCNJ5	G	C	11	128899981	0.131111	0.0157815	9.74092e-17	0.0985672	0.0309053	0.0536411	0.564514	0.0921121	69.0211
Atrial fibrillation	rs72692597	KCND3	T	G	1	111912820	-0.0857283	0.0106119	6.55692e-16	0.275705	0.030992	0.0334618	0.354347	0.299847	65.2623
Atrial fibrillation	rs139277460	MSRB1	G	C	16	1932335	0.319291	0.039789	1.01859e-15	0.0134158	0.0381833	0.236002	0.871469	0.0102771	64.3943
Atrial fibrillation	rs3737883	PPFIA4	G	A	1	203065778	-0.078274	0.00984722	1.88278e-15	0.642422	0.0316091	0.0300368	0.29264	0.589424	63.1841
Atrial fibrillation	rs16998073	FGF5	T	A	4	80263187	0.0809631	0.0101971	2.02488e-15	0.311759	0.0244839	0.0318379	0.441882	0.308465	63.0407
Atrial fibrillation	rs76443711	AGAP5	C	G	10	73690031	-0.102214	0.0135122	3.89135e-14	0.146441	-0.00372	0.0434445	0.931763	0.143629	57.2227
Atrial fibrillation	rs59430691	ATXN1	A	G	6	16414322	-0.117997	0.0156891	5.43501e-14	0.104382	0.0190001	0.0439546	0.665549	0.125954	56.5647
Atrial fibrillation	rs11525236	CTNNA3	T	G	10	67582103	0.0865336	0.0115497	6.76862e-14	0.212807	-0.122006	0.0534121	0.0223573	0.15923	56.1343
Atrial fibrillation	rs76968846	GJA8	A	G	1	147901447	-0.16225	0.0218654	1.16762e-13	0.0510766	0.00311391	0.0756803	0.96718	0.0466815	55.0623
Atrial fibrillation	rs2023843	HOXA13	T	C	7	27203602	0.120697	0.0163791	1.71949e-13	0.904083	-0.0957113	0.0500758	0.055962	0.913628	54.3016
Atrial fibrillation	rs6801957	SCN10A	C	T	3	38725824	0.0694208	0.00954584	3.53265e-13	0.548001	0.0274823	0.0300679	0.360713	0.579283	52.8872
Atrial fibrillation	rs11622638	IRF2BPL	A	G	14	76962964	-0.0684325	0.00961703	1.11301e-12	0.575464	-0.0389737	0.0379122	0.303951	0.567149	50.6341
Atrial fibrillation	rs1333048	RP11-145E5.5	C	A	9	22125348	0.0681112	0.00959292	1.24624e-12	0.419505	-0.000702297	0.0294582	0.98098	0.46363	50.4122
Atrial fibrillation	rs78302204	ZNF831	A	G	20	59160393	0.0899761	0.0127464	1.67764e-12	0.165523	-0.0406189	0.0467892	0.385327	0.133814	49.8287
Atrial fibrillation	rs868155	HSF2	T	C	6	122068760	-0.0735395	0.0104498	1.95794e-12	0.291996	-0.0142849	0.0311079	0.646087	0.333709	49.5251
Atrial fibrillation	rs1016013	C9orf3	G	A	9	94714202	-0.0698492	0.00993177	2.02255e-12	0.652628	0.0304454	0.0307148	0.321574	0.622109	49.4618
Atrial fibrillation	rs55985730	OPN1SW	G	T	7	128776990	0.119939	0.0172374	3.44985e-12	0.0814531	0.0582047	0.0647618	0.368785	0.0681251	48.4147
Atrial fibrillation	rs11931318	CCDC109B	A	G	4	109642984	-0.0655413	0.00943381	3.71878e-12	0.510207	0.0291318	0.0298975	0.329863	0.55799	48.2676
Atrial fibrillation	rs9367994	RNF144B	T	C	6	18394562	0.0706992	0.0102213	4.61849e-12	0.311918	-0.0126041	0.0346624	0.716138	0.276785	47.8428
Atrial fibrillation	rs216199	SMG6	T	C	17	2297577	-0.0676204	0.00977654	4.62594e-12	0.631723	-0.0176713	0.0309295	0.56777	0.623369	47.8393
Atrial fibrillation	rs1255984	ESR2, SYNE2	G	A	14	64187713	-0.0656476	0.00950488	4.96021e-12	0.522379	0.0676694	0.0297276	0.022827	0.509308	47.7029
Atrial fibrillation	rs2723064	CEP68	C	T	2	65052671	-0.0687425	0.0100045	6.36942e-12	0.34183	-0.0160245	0.0312337	0.607914	0.361103	47.2128
Atrial fibrillation	rs10257093	SUN1	T	C	7	859806	0.0649101	0.00946498	6.98715e-12	0.484861	0.0185833	0.0299105	0.534406	0.451878	47.0311
Atrial fibrillation	rs34362160	TBX3	C	A	12	114935593	0.0649383	0.00958287	1.23112e-11	0.433622	-0.00859179	0.0303427	0.777056	0.410256	45.9209
Atrial fibrillation	rs77035786	PLA2G12A	T	G	4	109735232	0.112204	0.0165824	1.31947e-11	0.0888339	-0.0735504	0.0761371	0.334032	0.0516651	45.7849
Atrial fibrillation	rs55885184	LINC01314	C	T	15	80215091	0.0676924	0.0100238	1.44677e-11	0.336331	-0.037183	0.0322836	0.24942	0.31386	45.6053
Atrial fibrillation	rs7633500	EPHA3	A	G	3	89447932	-0.0645172	0.00956823	1.5531e-11	0.445056	0.00813637	0.0317219	0.797572	0.384666	45.4661
Atrial fibrillation	rs77028772	EDNRA	A	G	4	147443768	0.093658	0.0141632	3.77138e-11	0.125871	-0.0621396	0.043475	0.152913	0.131353	43.7287
Atrial fibrillation	rs6537497	VSTM4	G	A	10	49096953	-0.0646094	0.00978913	4.10866e-11	0.37825	0.00894468	0.030255	0.767503	0.390663	43.5615
Atrial fibrillation	rs75746146	C6orf25	G	C	6	31723099	-0.0685135	0.0105059	6.96466e-11	0.288822	0.0523222	0.0414195	0.206508	0.190488	42.5291
Atrial fibrillation	rs9953366	SMAD7	C	T	18	48947822	0.0642569	0.00989746	8.45668e-11	0.633195	-0.0327206	0.0317801	0.303201	0.654401	42.1495
Atrial fibrillation	rs72789392	ZFHX3	C	T	16	72677612	0.108041	0.016751	1.11957e-10	0.0868165	0.059115	0.0606162	0.329444	0.0679204	41.6002
Atrial fibrillation	rs56147946	KIFAP3	T	C	1	170046896	0.154648	0.0241221	1.44524e-10	0.0376549	-0.0365956	0.0770364	0.634756	0.0382329	41.1016
Atrial fibrillation	rs12855310	AL354828.1	T	A	13	22798408	0.0730367	0.0114366	1.70032e-10	0.218904	0.0663609	0.0345971	0.0550973	0.254514	40.7839
Atrial fibrillation	rs2335249	KCNN3	C	T	1	154742838	0.0611135	0.00958887	1.8491e-10	0.566283	-0.0239182	0.0304851	0.432697	0.560685	40.62
Atrial fibrillation	rs1558902	FTO	A	T	16	53769662	0.0608442	0.00957676	2.10717e-10	0.417114	-0.0144257	0.030543	0.636706	0.408598	40.3646
Atrial fibrillation	rs1229715	SPOCK1	C	T	5	137414449	0.105217	0.0168008	3.78591e-10	0.087551	0.0734907	0.0544892	0.177427	0.085634	39.2204
Atrial fibrillation	rs579459	ABO	T	C	9	133278724	-0.0711657	0.0113639	3.79009e-10	0.778133	-0.0391062	0.0353168	0.268166	0.781023	39.2181
Atrial fibrillation	rs7574892	WIPF1	A	G	2	174648092	0.0593834	0.00948329	3.80303e-10	0.485006	0.020113	0.0311912	0.519037	0.480473	39.2114
Atrial fibrillation	rs188493694	KIAA1328	G	A	18	36992240	0.154865	0.0248743	4.78762e-10	0.0371221	-0.00444231	0.187398	0.981088	0.0206755	38.7619
Atrial fibrillation	rs1902803	PDCD6	G	A	5	299958	-0.0592077	0.00953533	5.32243e-10	0.48266	-0.0246387	0.0377628	0.514105	0.493967	38.5554
Atrial fibrillation	rs3746159	DOT1L	T	C	19	2210270	0.0896885	0.0144742	5.77511e-10	0.121391	0.0190977	0.0468147	0.683316	0.118593	38.3959
Atrial fibrillation	rs9860525	EXOG	A	T	3	38530514	-0.0832288	0.0134728	6.51014e-10	0.14992	0.044903	0.0424168	0.289776	0.141688	38.162
Atrial fibrillation	rs118039278	LPA	A	G	6	160564494	0.139345	0.0225584	6.5292e-10	0.0454976	0.0355697	0.0614404	0.562637	0.0646744	38.1563
Atrial fibrillation	rs72844313	PGAP2	G	A	11	3803702	-0.0626914	0.0101861	7.52645e-10	0.335771	0.0351033	0.0433582	0.418163	0.323169	37.8791
Atrial fibrillation	rs55729900	HAND2	G	A	4	173733984	-0.0810649	0.0131823	7.77231e-10	0.153496	0.0348655	0.0522306	0.504434	0.110007	37.8167
Atrial fibrillation	rs9846313	PHLDB2	G	C	3	111858929	0.0611894	0.00995049	7.77822e-10	0.647578	0.0865455	0.031144	0.0054547	0.661422	37.8149
Atrial fibrillation	rs3922843	SCN5A	G	A	3	38582852	-0.0692659	0.0112823	8.28743e-10	0.770486	-0.00146449	0.0341871	0.965831	0.754425	37.6915
Atrial fibrillation	rs6113183	XRN2	T	C	20	21286459	-0.0624231	0.0102276	1.03832e-09	0.689978	-0.0155403	0.0312126	0.618565	0.670534	37.2515
Atrial fibrillation	rs35783704	ZFPM2	A	G	8	104954030	-0.0803008	0.0131604	1.04949e-09	0.154991	-0.0605096	0.0487964	0.214959	0.125957	37.2307
Atrial fibrillation	rs2229842	NCOR2	T	C	12	124337150	0.0638725	0.0105541	1.43156e-09	0.283978	0.0244351	0.0387411	0.528218	0.208955	36.6257
Atrial fibrillation	rs370513533	ACO1	T	C	9	32224751	0.0877173	0.0147	2.41407e-09	0.116747	-0.0296886	0.0606236	0.624332	0.106244	35.607
Atrial fibrillation	rs10515522	NR3C1	C	T	5	143378829	0.0707429	0.0119115	2.86662e-09	0.193749	-0.035823	0.0412603	0.385274	0.178891	35.2722
Atrial fibrillation	rs2836949	BRWD1	A	C	21	39230530	-0.0564162	0.00954213	3.37295e-09	0.555038	-0.0370199	0.0298108	0.214301	0.488191	34.9556
Atrial fibrillation	rs143073999	PPIF	A	C	10	79362726	-0.126835	0.0214608	3.42003e-09	0.0537965	0.0702506	0.16558	0.67137	0.0289929	34.929
Atrial fibrillation	rs6504403	APOH	T	G	17	66205694	-0.0725955	0.0125005	6.34556e-09	0.829531	-0.0176597	0.037966	0.641827	0.824013	33.726
Atrial fibrillation	rs1453011	TRIM36	G	A	5	114958078	-0.0548613	0.00951479	8.12251e-09	0.459957	0.0360788	0.029537	0.221905	0.511383	33.2456
Atrial fibrillation	rs17430357	EXT1	T	A	8	117851173	0.0730398	0.0127575	1.03286e-08	0.161848	0.0489215	0.0398977	0.220133	0.171563	32.7784
Atrial fibrillation	rs2834618	CLIC6	G	T	21	34746814	-0.0863171	0.0150908	1.06613e-08	0.114357	0.0842124	0.0495702	0.089347	0.106165	32.7167
Atrial fibrillation	rs1725074	HOXA3	T	C	7	27105302	0.0772704	0.0135258	1.11112e-08	0.14316	-0.0363621	0.0419103	0.385604	0.139494	32.6363
Atrial fibrillation	rs7766533	SENP6	A	G	6	75569442	-0.147115	0.0257958	1.17655e-08	0.0366134	-0.0832121	0.0896712	0.353424	0.0341431	32.5249
Atrial fibrillation	rs359477	CPEB4	C	T	5	173878429	-0.0537599	0.00951136	1.58431e-08	0.467437	-0.0322417	0.0303824	0.2886	0.458207	31.9471
Atrial fibrillation	rs2707275	RMDN2	T	C	2	37888394	-0.0540584	0.00956508	1.58928e-08	0.447553	-0.0395602	0.0313144	0.206474	0.499659	31.941
Atrial fibrillation	rs1980936	BNC2	G	T	9	16746984	0.0607218	0.0108307	2.06495e-08	0.257824	-0.0163313	0.0336535	0.627479	0.266703	31.4323
Atrial fibrillation	rs694859	VGLL2	T	C	6	117235337	0.0664462	0.0118598	2.11096e-08	0.197465	-0.0237302	0.0374434	0.526236	0.210391	31.3896
Atrial fibrillation	rs2289279	MRPS27	C	T	5	72246376	-0.0703564	0.0125854	2.26642e-08	0.172833	0.0478584	0.042213	0.256905	0.152466	31.2517
Atrial fibrillation	rs12316258	SSPN	A	G	12	26186284	-0.055994	0.0100488	2.51565e-08	0.337595	0.0233428	0.0327093	0.475446	0.310934	31.0495
Atrial fibrillation	rs6038442	FERMT1	T	G	20	6344876	0.0545709	0.00981788	2.72383e-08	0.626688	-0.0628007	0.0308422	0.0417306	0.612192	30.8949
Atrial fibrillation	rs3771371	ZNF638	T	C	2	71400409	-0.0526761	0.0094799	2.75062e-08	0.525337	0.0281851	0.0306952	0.3585	0.548861	30.8759
Atrial fibrillation	rs7162918	BLM	C	T	15	90768096	-0.0552334	0.0099607	2.93731e-08	0.353599	0.0295524	0.0319285	0.354664	0.345981	30.7485
Atrial fibrillation	rs2521501	FES	T	A	15	90894158	0.0596921	0.0107812	3.08212e-08	0.265469	-0.0254428	0.0428183	0.552376	0.29407	30.6549
Atrial fibrillation	rs8010040	AKAP6	C	A	14	32505638	0.0606024	0.0109625	3.23586e-08	0.744642	-0.0549109	0.0321537	0.0876808	0.700147	30.5605
Atrial fibrillation	rs3176326	CDKN1A	A	G	6	36679512	-0.0698331	0.0126383	3.28519e-08	0.172809	0.0658771	0.03802	0.0831498	0.186105	30.5313
Atrial fibrillation	rs11591033	CELA3B	C	T	1	21975589	-0.0673073	0.0122056	3.49848e-08	0.189293	0.0610889	0.0475871	0.199237	0.135654	30.4093
Atrial fibrillation	rs2687941	DLEU1	C	T	13	50186227	0.0524628	0.00951399	3.50195e-08	0.449539	-0.0090843	0.0379181	0.810658	0.453131	30.4073
Atrial fibrillation	rs453140	OBSCN	T	C	1	228264125	0.0547992	0.0099407	3.53557e-08	0.343771	0.00265341	0.0320658	0.934051	0.315289	30.3889
Atrial fibrillation	rs4660184	SCMH1	C	T	1	41058866	-0.0521089	0.00949291	4.03655e-08	0.54202	-0.0229519	0.0296911	0.439509	0.541026	30.1318
Atrial fibrillation	rs4150196	HBEGF	T	C	5	140347056	0.0523094	0.00955442	4.37774e-08	0.560702	0.0545381	0.0297454	0.066729	0.5068	29.9744
Asthma	rs34145408	HLA-DQA1	T	C	6	32634347	-0.119019	0.00788741	1.89234e-51	0.329096	0.0164455	0.0431744	0.703271	0.275247	227.7
Asthma	rs1837253	TSLP	C	T	5	111066174	0.103781	0.00873119	1.39476e-32	0.75465	0.00827491	0.0419649	0.843682	0.744817	141.283
Asthma	rs6894249	C5orf56	G	A	5	132461855	0.0857343	0.00731373	9.78814e-32	0.46629	-0.00793817	0.0302787	0.79319	0.422814	137.414
Asthma	rs11690644	IL1RL1	G	A	2	102297754	-0.112495	0.0101747	2.04221e-28	0.158746	0.0559099	0.0461985	0.226198	0.143188	122.243
Asthma	rs4947324	NFKBIL1	T	C	6	31560353	-0.111416	0.0102176	1.09825e-27	0.156556	0.0881385	0.050097	0.0785168	0.120817	118.904
Asthma	rs928412	IL33	G	A	9	6213148	-0.0917571	0.00849587	3.43479e-27	0.760876	-0.0120689	0.0351473	0.731311	0.75272	116.644
Asthma	rs4795401	GSDMB	G	A	17	39911280	-0.078185	0.00735861	2.28087e-26	0.547746	0.0408292	0.0297358	0.169732	0.525576	112.89
Asthma	rs56062135	SMAD3	T	C	15	67163292	0.0861236	0.00824371	1.50938e-25	0.262993	0.0103951	0.0358011	0.771544	0.245547	109.144
Asthma	rs1444782	GATA3	A	G	10	9016708	-0.0777864	0.0080357	3.66353e-22	0.301931	-0.0548227	0.0311772	0.0786754	0.364544	93.7044
Asthma	rs1963497	RORA	A	C	15	60779592	-0.0808836	0.00921437	1.66456e-18	0.202778	0.109562	0.0379367	0.00387664	0.191504	77.053
Asthma	rs74630264	IL4R	A	G	16	27305654	-0.119049	0.0137081	3.80102e-18	0.0812387	0.0222409	0.127543	0.861567	0.0424262	75.4218
Asthma	rs118013485	SLC7A10	A	G	19	33235671	-0.107478	0.01252	9.12431e-18	0.0994461	0.0767422	0.062622	0.220393	0.0794975	73.6937
Asthma	rs72836352	BCL2L11	T	C	2	111137297	0.0953089	0.0116897	3.54405e-16	0.107644	-0.068846	0.0507454	0.174878	0.105746	66.4753
Asthma	rs34290285	D2HGDH	A	G	2	241759225	-0.0730821	0.00900889	4.9705e-16	0.215412	0.0301762	0.0454541	0.506765	0.236076	65.8081
Asthma	rs71379351	ZNF652	C	T	17	49270778	-0.0583094	0.00734132	1.97925e-15	0.472502	0.0218793	0.0299817	0.465539	0.467963	63.0854
Asthma	rs28703977	MICB	C	T	6	31505015	0.0587354	0.0075617	8.00571e-15	0.620322	0.0216702	0.0313243	0.489062	0.641979	60.3338
Asthma	rs12935657	CLEC16A	A	G	16	11125184	-0.0676288	0.00904053	7.39776e-14	0.211161	0.00585014	0.0356539	0.869667	0.22646	55.9597
Asthma	rs1337585	ZBED9	A	G	6	28698167	0.0550246	0.00746737	1.72346e-13	0.398552	-0.0442087	0.0298578	0.138702	0.433633	54.2973
Asthma	rs62408206	BACH2	A	G	6	90161868	-0.0623203	0.00852203	2.61577e-13	0.250699	-0.00379679	0.0319979	0.905547	0.312613	53.4777
Asthma	rs7931483	EMSY	A	C	11	76591023	0.0526246	0.00741796	1.30077e-12	0.41728	-0.0275385	0.0378526	0.466908	0.44805	50.3279
Asthma	rs817313	UCKL1	G	T	20	63951034	-0.0520114	0.00755157	5.67806e-12	0.614243	-0.00634711	0.0393314	0.871798	0.599122	47.4376
Asthma	rs73782464	TMEM232	C	T	5	110407391	-0.128482	0.0188981	1.05584e-11	0.0408201	0.112434	0.0848699	0.185243	0.0292284	46.222
Asthma	rs11250117	XKR6	A	C	8	11115230	-0.0518075	0.00768657	1.5838e-11	0.366363	-0.0686129	0.0310491	0.0271179	0.419823	45.4276
Asthma	rs12440067	ITPKA	A	C	15	41490530	0.0525246	0.00809037	8.45668e-11	0.284973	0.0276829	0.045077	0.539132	0.262267	42.1491
Asthma	rs1967818	GATA3	T	C	10	8919959	-0.0493208	0.0076358	1.05288e-10	0.646975	-0.0123094	0.0312538	0.693691	0.628514	41.7207
Asthma	rs4916274	FASLG	A	T	1	172794355	-0.0477691	0.00747283	1.63343e-10	0.409952	-0.0114147	0.040483	0.777971	0.36824	40.8624
Asthma	rs12779532	MLLT10	T	C	10	21650129	0.0915341	0.0143441	1.75594e-10	0.0673593	0.0621715	0.0860143	0.4698	0.0466653	40.7211
Asthma	rs6823809	NPNT	C	T	4	105907638	0.0512493	0.00820792	4.26835e-10	0.277923	0.0339424	0.0448115	0.448782	0.285856	38.9861
Asthma	rs10075211	HTR4	C	T	5	148459974	-0.046328	0.00744724	4.94561e-10	0.409182	-0.0125803	0.0301437	0.676426	0.435352	38.6987
Asthma	rs7641133	RUVBL1	C	T	3	128103477	0.0495147	0.00808633	9.16811e-10	0.707406	-0.00863333	0.033212	0.794905	0.719151	37.4943
Asthma	rs12374136	LPP	C	T	3	187985690	0.0464834	0.00759859	9.51327e-10	0.365002	-0.0194477	0.0309337	0.529552	0.376797	37.4222
Asthma	rs145260159	LRRC32	G	T	11	76711815	0.132963	0.0218912	1.24899e-09	0.0281202	0.104268	0.119368	0.38239	0.0290306	36.8912
Asthma	rs11168249	HDAC7	C	T	12	47814585	-0.0446095	0.00734844	1.27424e-09	0.509678	-0.0257069	0.0384325	0.50357	0.480562	36.8523
Asthma	rs429358	APOE	C	T	19	44908684	-0.0575936	0.00958413	1.86363e-09	0.182852	-0.00936957	0.0523297	0.857899	0.167148	36.1113
Asthma	rs4930718	RILPL2	G	A	12	123428886	-0.0535498	0.00910619	4.08809e-09	0.212205	0.0419917	0.0373483	0.260874	0.210601	34.5814
Asthma	rs55853698	CHRNA5	G	T	15	78565597	0.0445973	0.00774292	8.42384e-09	0.333096	-0.0287324	0.0322899	0.37356	0.333012	33.1747
Asthma	rs73480560	YPEL4	T	C	11	57633927	0.0464362	0.0080813	9.13082e-09	0.288651	-0.0322009	0.0348277	0.355185	0.272463	33.018
Asthma	rs514033	OPA1	A	G	3	193819652	0.0436744	0.00760971	9.5067e-09	0.360351	0.0126816	0.0306642	0.679194	0.386509	32.9396
Asthma	rs7987173	UBAC2	C	A	13	99421088	0.0422817	0.00737118	9.68925e-09	0.522127	-0.0520904	0.0298604	0.0810783	0.545166	32.9026
Asthma	rs13242474	ITGB8	G	A	7	20401442	-0.0449234	0.00786216	1.10431e-08	0.323992	-0.0488362	0.0346361	0.158545	0.290288	32.6484
Asthma	rs62154571	IL1R2	A	C	2	101969318	-0.04238	0.00741948	1.11666e-08	0.430931	0.0647762	0.0328976	0.0489505	0.345674	32.6268
Asthma	rs2768552	ARMC2	A	G	6	108949348	0.0510228	0.00898255	1.34533e-08	0.212309	0.00142385	0.0344421	0.967024	0.226578	32.2648
Asthma	rs2102418	ZBTB10	T	G	8	80383509	-0.044733	0.0078977	1.47839e-08	0.690199	0.017906	0.0307152	0.559913	0.65819	32.0815
Asthma	rs117402291	SDK1	G	C	7	3728851	0.0677838	0.0120137	1.6788e-08	0.103232	-0.029635	0.0442682	0.503212	0.137256	31.8345
Asthma	rs10472984	IL7R	G	C	5	35843730	-0.0423244	0.00751773	1.8026e-08	0.395067	-0.0258855	0.0314398	0.410318	0.365644	31.6963
Asthma	rs4098031	GATA3	G	C	10	8746497	-0.0512202	0.00915735	2.22731e-08	0.803249	0.0738704	0.0423684	0.0812415	0.842831	31.2855
Chronic kidney disease	rs77924615	PDILT	A	G	16	20381010	-0.237769	0.0181271	2.64058e-39	0.223077	0.00746032	0.0375973	0.842711	0.207141	172.05
Chronic kidney disease	rs9272324	HLA-DQA1	G	A	6	32636375	0.128729	0.0145994	1.17139e-18	0.424504	-0.0164648	0.0458921	0.719766	0.437268	77.7468
Chronic kidney disease	rs4990988	TPPP	G	A	5	692915	-0.098061	0.0162572	1.6211e-09	0.686659	0.0256121	0.0473757	0.588771	0.69986	36.3832
Chronic kidney disease	rs13409	POU5F1, TCF19	A	G	6	31164363	0.0894783	0.0148817	1.82541e-09	0.378377	-0.015878	0.0298997	0.595389	0.425597	36.1518
Chronic kidney disease	rs1863665	BICC1	C	T	10	58506880	-0.0797924	0.0145567	4.21745e-08	0.548043	-0.011032	0.0299578	0.712686	0.493366	30.0467
Chronic lower respiratory disease	rs34145408	HLA-DQA1	T	C	6	32634347	-0.0937485	0.00626436	1.23623e-50	0.329422	0.0164455	0.0431744	0.703271	0.275247	223.962
Chronic lower respiratory disease	rs6894249	C5orf56	G	A	5	132461855	0.0723805	0.00582877	2.09218e-35	0.464959	-0.00793817	0.0302787	0.79319	0.422814	154.202
Chronic lower respiratory disease	rs8074437	GSDMB	G	T	17	39919884	0.0674514	0.00586551	1.32434e-30	0.446968	-0.0354607	0.0296928	0.23238	0.466339	132.242
Chronic lower respiratory disease	rs72823663	IL18R1	C	G	2	102352278	-0.0681592	0.00595152	2.28718e-30	0.408213	0.0241115	0.0319628	0.450632	0.39107	131.158
Chronic lower respiratory disease	rs1837253	TSLP	C	T	5	111066174	0.0771744	0.00693567	9.25124e-29	0.754483	0.00827491	0.0419649	0.843682	0.744817	123.814
Chronic lower respiratory disease	rs928412	IL33	G	A	9	6213148	-0.0741077	0.00677952	8.18276e-28	0.760603	-0.0120689	0.0351473	0.731311	0.75272	119.489
Chronic lower respiratory disease	rs2516486	MCCD1	G	A	6	31526425	-0.079388	0.00727751	1.04785e-27	0.207247	0.0550146	0.0463403	0.235154	0.150513	118.999
Chronic lower respiratory disease	rs1444782	GATA3	A	G	10	9016708	-0.0693719	0.00639115	1.90064e-27	0.302515	-0.0548227	0.0311772	0.0786754	0.364544	117.817
Chronic lower respiratory disease	rs186383839	HLA-C	G	GT	6	31290270	-0.0872959	0.00805498	2.28613e-27	0.159	0.0795956	0.0647156	0.218724	0.159455	117.452
Chronic lower respiratory disease	rs17293632	SMAD3	T	C	15	67150258	0.0703153	0.0065862	1.31613e-26	0.261801	0.0144448	0.0357962	0.68656	0.24519	113.98
Chronic lower respiratory disease	rs16969968	CHRNA5	A	G	15	78590583	0.0656502	0.00616537	1.77746e-26	0.330447	-0.029486	0.0323582	0.362171	0.328546	113.385
Chronic lower respiratory disease	rs7406234	ZNF652	C	T	17	49273302	-0.0569632	0.00582801	1.45512e-22	0.509028	0.0207983	0.0299722	0.487732	0.531471	95.5318
Chronic lower respiratory disease	rs74630264	IL4R	A	G	16	27305654	-0.104219	0.0109003	1.16547e-21	0.0812899	0.0222409	0.127543	0.861567	0.0424262	91.4149
Chronic lower respiratory disease	rs118013485	SLC7A10	A	G	19	33235671	-0.0899585	0.00992661	1.27673e-19	0.0999184	0.0767422	0.062622	0.220393	0.0794975	82.1263
Chronic lower respiratory disease	rs1963497	RORA	A	C	15	60779592	-0.0629738	0.00730808	6.87227e-18	0.203245	0.109562	0.0379367	0.00387664	0.191504	74.2529
Chronic lower respiratory disease	rs34290285	D2HGDH	A	G	2	241759225	-0.0575613	0.00715021	8.26038e-16	0.216404	0.0301762	0.0454541	0.506765	0.236076	64.8073
Chronic lower respiratory disease	rs12935657	CLEC16A	A	G	16	11125184	-0.0572941	0.00719223	1.63757e-15	0.210868	0.00585014	0.0356539	0.869667	0.22646	63.4589
Chronic lower respiratory disease	rs7931483	EMSY	A	C	11	76591023	0.0452889	0.00590987	1.81259e-14	0.417213	-0.0275385	0.0378526	0.466908	0.44805	58.7256
Chronic lower respiratory disease	rs72925947	BACH2	A	T	6	90116553	-0.0479295	0.00637578	5.58599e-14	0.300027	-0.0221298	0.0311132	0.476919	0.34906	56.5118
Chronic lower respiratory disease	rs34712979	NPNT	A	G	4	105897896	0.047104	0.00670908	2.20394e-12	0.256008	0.0439205	0.0468757	0.348781	0.255354	49.2935
Chronic lower respiratory disease	rs6984496	XKR6	T	G	8	10938583	-0.0402022	0.00590137	9.60064e-12	0.457748	-0.0380283	0.0309204	0.218742	0.501858	46.4081
Chronic lower respiratory disease	rs817313	UCKL1	G	T	20	63951034	-0.0399014	0.00600663	3.0761e-11	0.613738	-0.00634711	0.0393314	0.871798	0.599122	44.128
Chronic lower respiratory disease	rs4143771	ZBED9	G	A	6	28696854	0.0392647	0.00593483	3.69063e-11	0.399402	-0.0457515	0.0298396	0.125215	0.433927	43.7712
Chronic lower respiratory disease	rs12374136	LPP	C	T	3	187985690	0.0394822	0.0060481	6.66346e-11	0.36497	-0.0194477	0.0309337	0.529552	0.376797	42.6152
Chronic lower respiratory disease	rs139795227	RPAP2	C	A	1	92376810	0.113624	0.0175255	8.97222e-11	0.0272882	0.00479697	0.111272	0.965613	0.0212409	42.0339
Chronic lower respiratory disease	rs859720	FASLG	G	A	1	172777631	-0.0381106	0.00593109	1.31386e-10	0.413795	-0.00374486	0.0319547	0.906707	0.372114	41.2879
Chronic lower respiratory disease	rs75191337	RP11-211G3.2	G	C	3	187904407	0.0670024	0.0104413	1.38922e-10	0.083359	0.120351	0.0597594	0.0440179	0.0755289	41.1786
Chronic lower respiratory disease	rs7908174	GATA3	C	T	10	8919808	-0.0388862	0.00608238	1.62398e-10	0.647479	-0.0124067	0.0312821	0.691656	0.628592	40.8737
Chronic lower respiratory disease	rs11671524	SYMPK	A	G	19	45823908	-0.0423102	0.00663346	1.79065e-10	0.264762	-0.0346649	0.0323184	0.283448	0.307275	40.6827
Chronic lower respiratory disease	rs16971598	EXD1	C	T	15	41190033	-0.0635476	0.0101039	3.18654e-10	0.0964163	0.0940456	0.0750804	0.210352	0.0662924	39.5567
Chronic lower respiratory disease	rs151193598	ADAMTS3	A	G	4	72437677	0.131721	0.0209579	3.27778e-10	0.0187067	-0.180468	0.206764	0.382761	0.0118809	39.5016
Chronic lower respiratory disease	rs2102418	ZBTB10	T	G	8	80383509	-0.0391329	0.00629585	5.1107e-10	0.690835	0.017906	0.0307152	0.559913	0.65819	38.6345
Chronic lower respiratory disease	rs9828592	GLB1	C	T	3	33002847	0.0362402	0.00583517	5.27667e-10	0.493329	-0.0216865	0.0299798	0.469453	0.513921	38.5722
Chronic lower respiratory disease	rs11168249	HDAC7	C	T	12	47814585	-0.0361446	0.00585179	6.54651e-10	0.509241	-0.0257069	0.0384325	0.50357	0.480562	38.1513
Chronic lower respiratory disease	rs190339903	TMEM232	C	T	5	110474387	-0.113848	0.0186513	1.03438e-09	0.0261802	-0.0186421	0.256066	0.941964	0.0132381	37.2591
Chronic lower respiratory disease	rs144249475	RTF1	C	T	15	41413458	0.128002	0.0210558	1.20812e-09	0.0190843	-0.303251	0.279329	0.277637	0.0101146	36.9564
Chronic lower respiratory disease	rs7658893	TLR10	A	G	4	38780799	-0.0526435	0.00870458	1.46842e-09	0.135018	-0.0693778	0.0352299	0.0489203	0.18146	36.5758
Chronic lower respiratory disease	rs60153262	RAD50	T	C	5	132649143	0.0896305	0.0150021	2.30738e-09	0.0384023	0.0729489	0.0955423	0.445151	0.0387463	35.695
Chronic lower respiratory disease	rs11602802	MUC5AC	A	C	11	1139459	0.0362788	0.00609204	2.59866e-09	0.638841	-0.0455655	0.0401171	0.256035	0.663334	35.4634
Chronic lower respiratory disease	rs2497347	HHEX	A	G	10	92763094	-0.0434025	0.00729096	2.63384e-09	0.203159	-0.0354962	0.0378846	0.348782	0.214881	35.4373
Chronic lower respiratory disease	rs11123421	BCL2L11	A	G	2	111227772	0.0385004	0.00649066	2.99889e-09	0.27886	-0.00631453	0.0341847	0.85345	0.291946	35.1846
Chronic lower respiratory disease	rs2798641	ARMC2	T	C	6	108946847	0.0473154	0.00802913	3.79315e-09	0.156205	-0.00414846	0.0372707	0.911373	0.172266	34.7271
Chronic lower respiratory disease	rs61896827	POU2AF1	T	C	11	111358615	-0.0344419	0.00588542	4.8549e-09	0.566955	0.00216307	0.0396519	0.956496	0.608863	34.2467
Chronic lower respiratory disease	rs11812845	GATA3	A	T	10	8742007	-0.0426922	0.00731321	5.2931e-09	0.803939	0.0936085	0.051862	0.0710823	0.836831	34.0785
Chronic lower respiratory disease	rs429358	APOE	C	T	19	44908684	-0.0445897	0.00764427	5.44089e-09	0.181314	-0.00936957	0.0523297	0.857899	0.167148	34.0249
Chronic lower respiratory disease	rs11639314	PEAK1	C	T	15	77247760	-0.0345142	0.0059687	7.35817e-09	0.609269	0.0233716	0.0307819	0.447695	0.629864	33.4377
Chronic lower respiratory disease	rs77583758	EFHC1, PAQR8	A	T	6	52383342	-0.0752376	0.0130451	8.04581e-09	0.0546172	0.0768393	0.0664295	0.247393	0.0601063	33.264
Chronic lower respiratory disease	rs73480560	YPEL4	T	C	11	57633927	0.0370635	0.00643683	8.5102e-09	0.288627	-0.0322009	0.0348277	0.355185	0.272463	33.155
Chronic lower respiratory disease	rs77473857	SDK1	C	A	7	3579527	-0.0534133	0.00928162	8.67741e-09	0.113363	-0.0271112	0.0411181	0.509671	0.129589	33.117
Chronic lower respiratory disease	rs1964801	HTR4	A	C	5	148463317	-0.0337682	0.00592748	1.22014e-08	0.410173	-0.00981049	0.0301671	0.745026	0.435926	32.4546
Chronic lower respiratory disease	rs113526134	IL1R2	C	T	2	101980402	-0.0998039	0.0176211	1.47993e-08	0.0293525	0.075064	0.12412	0.545333	0.0204316	32.0796
Chronic lower respiratory disease	rs12779532	MLLT10	T	C	10	21650129	0.0645872	0.0115004	1.95321e-08	0.0673809	0.0621715	0.0860143	0.4698	0.0466653	31.5404
Chronic lower respiratory disease	rs12878760	BCL11B	G	A	14	99100935	0.0384057	0.00686696	2.23398e-08	0.232253	0.0692101	0.0323871	0.0326008	0.274523	31.2797
Chronic lower respiratory disease	rs1870815	RBMS3, RP11-9J18.1	A	C	3	28776465	-0.0373111	0.0067459	3.18552e-08	0.251491	-0.0200526	0.0356683	0.573982	0.232678	30.5912
Chronic lower respiratory disease	rs116758471	ITPR3	G	A	6	33635120	0.0806005	0.0145744	3.1975e-08	0.0408988	0.0321512	0.108109	0.766164	0.0283426	30.584
Chronic lower respiratory disease	rs17049508	FANCL	G	A	2	58457804	0.0366319	0.00663244	3.32989e-08	0.260049	0.0167628	0.0356104	0.637835	0.256471	30.5051
Chronic lower respiratory disease	rs117137535	ARRDC1	A	G	9	137605991	0.0812607	0.0148026	4.0281e-08	0.0396933	0.154425	0.11928	0.195441	0.0322557	30.136
Chronic lower respiratory disease	rs114552359	COX18	A	T	4	72977407	0.0612382	0.0111746	4.2504e-08	0.073121	0.0695987	0.0788074	0.377156	0.0515632	30.0318
Chronic lower respiratory disease	rs1561266	TTL	G	A	2	112530387	-0.0446321	0.00814582	4.27396e-08	0.850859	0.0103973	0.0424936	0.806705	0.847463	30.021
Coronary artery disease	rs1537371	RP11-145E5.5	A	C	9	22099569	0.291876	0.0105945	4.44631e-167	0.420471	0.00903717	0.0296983	0.7609	0.462843	758.99
Coronary artery disease	rs9349379	PHACTR1	G	A	6	12903725	0.16183	0.0105697	6.48784e-53	0.451464	-0.0311503	0.0299227	0.297863	0.429076	234.419
Coronary artery disease	rs118039278	LPA	A	G	6	160564494	0.335713	0.0237062	1.58818e-45	0.0457697	0.0355697	0.0614404	0.562637	0.0646744	200.545
Coronary artery disease	rs3798220	LPA	C	T	6	160540105	0.542586	0.0460876	5.3827e-32	0.0110337	-0.0897221	0.0827718	0.278378	0.0173757	138.602
Coronary artery disease	rs57708073	ADAMTS7	G	A	15	78774311	0.128583	0.0109309	6.03254e-32	0.367505	-0.0347837	0.0332111	0.294937	0.30472	138.374
Coronary artery disease	rs11591147	PCSK9	T	G	1	55039974	-0.31979	0.0300479	1.88625e-26	0.0364472	0.163904	0.139685	0.240644	0.0263598	113.267
Coronary artery disease	rs7668383	EDNRA	C	T	4	147351643	-0.145756	0.0141099	5.15347e-25	0.179996	-0.00615309	0.0375464	0.869826	0.184538	106.71
Coronary artery disease	rs28451064	MRPS6	A	G	21	34221526	0.149206	0.0144586	5.75175e-25	0.153206	-0.0529066	0.0458442	0.248478	0.141857	106.493
Coronary artery disease	rs7412	APOE	T	C	19	44908822	-0.248031	0.0243221	2.02908e-24	0.0535943	0.0607361	0.0580165	0.295156	0.0676073	103.994
Coronary artery disease	rs4350997	TTC29	T	C	4	147110243	-0.12769	0.0127252	1.07547e-23	0.786265	-0.0147869	0.0379878	0.697089	0.813648	100.69
Coronary artery disease	rs72932727	ICA1L	C	G	2	202784778	0.16035	0.0163136	8.42752e-23	0.113737	0.0292014	0.0458908	0.524566	0.122418	96.6136
Coronary artery disease	rs6511720	LDLR	T	G	19	11091630	-0.175757	0.0179861	1.48765e-22	0.101965	0.00907493	0.0494398	0.854362	0.108462	95.4885
Coronary artery disease	rs533968955	CCDC85C	T	C	14	99604319	0.404698	0.0415956	2.26048e-22	0.014352	0.0483377	0.250156	0.846779	0.0107441	94.6602
Coronary artery disease	rs72664355	PLPP3	C	T	1	56542119	-0.166886	0.0172246	3.36434e-22	0.110851	0.0321516	0.0531309	0.545086	0.098785	93.8732
Coronary artery disease	rs12740374	CELSR2	T	G	1	109274968	-0.126742	0.0131031	3.94185e-22	0.214807	-0.032401	0.0360906	0.369309	0.217597	93.5606
Coronary artery disease	rs77028772	EDNRA	A	G	4	147443768	0.148072	0.0156098	2.40547e-21	0.126246	-0.0621396	0.043475	0.152913	0.131353	89.9811
Coronary artery disease	rs9515203	COL4A2	C	T	13	110397276	-0.113787	0.0121673	8.60994e-21	0.261907	-0.033872	0.042139	0.421503	0.262526	87.4575
Coronary artery disease	rs2351254	ABHD2	G	C	15	89037068	-0.114465	0.0136698	5.58985e-17	0.194517	0.00613265	0.0482833	0.898929	0.127277	70.1166
Coronary artery disease	rs10793514	C10orf142	C	T	10	44001523	0.0951325	0.0116123	2.56153e-16	0.694187	-0.0051263	0.0322709	0.873785	0.674528	67.1153
Coronary artery disease	rs10871312	RP11-77K12.1, TMEM170A	T	C	16	75452304	0.0868533	0.0107503	6.52229e-16	0.57052	-0.0101278	0.030409	0.739094	0.585607	65.2727
Coronary artery disease	rs57301765	TWIST1	A	G	7	19013110	0.106888	0.0133575	1.22293e-15	0.191736	-0.0382671	0.0384086	0.319097	0.173635	64.0335
Coronary artery disease	rs2954017	TRIB1	C	T	8	125464631	-0.0846057	0.0106242	1.67263e-15	0.549162	0.0244704	0.0297663	0.411029	0.532226	63.4172
Coronary artery disease	rs3731204	CDKN2A, RP11-145E5.5	C	T	9	21987585	0.135592	0.0170849	2.08161e-15	0.103621	0.0298301	0.0453479	0.510664	0.124489	62.9859
Coronary artery disease	rs35081309	EYA4	A	T	6	133678618	0.110755	0.0141078	4.13904e-15	0.164723	0.0251479	0.0422505	0.551703	0.158267	61.6323
Coronary artery disease	rs118172798	BCL11B	A	G	14	99198205	0.259291	0.0336735	1.35894e-14	0.0232302	0.145567	0.222653	0.51325	0.0143581	59.2923
Coronary artery disease	rs216224	SMG6	C	T	17	2252991	-0.0907252	0.0118709	2.12765e-14	0.282805	-0.0595656	0.0333806	0.0743526	0.278559	58.4102
Coronary artery disease	rs6547620	MAT2A	T	C	2	85528805	0.0816111	0.0107047	2.46207e-14	0.425901	-0.0267644	0.0306176	0.382035	0.428135	58.1232
Coronary artery disease	rs185244	MRAS	T	C	3	138374047	0.111387	0.0149256	8.47032e-14	0.142992	0.00699245	0.0407915	0.863894	0.153638	55.6936
Coronary artery disease	rs2019090	PDGFD	T	A	11	103798234	-0.0935112	0.0127789	2.52348e-13	0.784831	-7.93417e-05	0.0333819	0.998104	0.746216	53.5476
Coronary artery disease	rs16986953	TTC32	A	G	2	19742712	0.14053	0.0198061	1.29062e-12	0.0731777	-0.0236017	0.053675	0.660144	0.0720484	50.3431
Coronary artery disease	rs964184	ZPR1	C	G	11	116778201	-0.105114	0.014835	1.38516e-12	0.855764	-0.00376393	0.0406828	0.926286	0.86113	50.2049
Coronary artery disease	rs653178	ATXN2	T	C	12	111569952	-0.0757994	0.0107301	1.61585e-12	0.585412	0.0424024	0.0305732	0.165468	0.550073	49.9027
Coronary artery disease	rs149076167	BMP1	C	A	8	22193768	0.108693	0.015589	3.11458e-12	0.128281	0.0171552	0.0767202	0.823062	0.0902099	48.6146
Coronary artery disease	rs143466522	DOCK6	A	G	19	11207796	0.294019	0.042213	3.28095e-12	0.0145993	0.124914	0.22798	0.583749	0.0109557	48.513
Coronary artery disease	rs12024166	SF3A3	T	C	1	37987358	0.0736811	0.0106323	4.21017e-12	0.537953	0.00438595	0.0300283	0.883873	0.488377	48.0239
Coronary artery disease	rs2000660	COL4A1	A	G	13	110136094	-0.14102	0.0204572	5.44628e-12	0.0788868	-0.0471005	0.0522154	0.367035	0.0860873	47.5192
Coronary artery disease	rs67180937	MIA3	G	T	1	222650401	0.0844578	0.0122727	5.91153e-12	0.745125	0.0629623	0.0339091	0.0633399	0.738366	47.3586
Coronary artery disease	rs75500872	PLPP3	T	C	1	56620630	0.117402	0.0173932	1.47945e-11	0.10092	-0.0707485	0.0720102	0.325864	0.0701561	45.5609
Coronary artery disease	rs735344	FOXL1	A	G	16	86741733	-0.0734849	0.0110572	3.0137e-11	0.372145	-0.0242261	0.0314269	0.440783	0.373973	44.1678
Coronary artery disease	rs13134800	MAD2L1	C	T	4	119979127	-0.0744247	0.0112605	3.85922e-11	0.672132	-0.023329	0.0327653	0.476463	0.687311	43.6836
Coronary artery disease	rs1412445	LIPA	T	C	10	89243047	0.070983	0.0107597	4.19276e-11	0.411532	0.0244142	0.0310469	0.431653	0.371514	43.522
Coronary artery disease	rs1044506	NOTCH4	G	T	6	32204288	0.102907	0.0157618	6.62674e-11	0.866055	0.0158084	0.0457742	0.729827	0.859494	42.6264
Coronary artery disease	rs4932372	FURIN	C	A	15	90864045	0.0759277	0.0118182	1.32175e-10	0.275539	-0.0490069	0.0413263	0.23568	0.304237	41.276
Coronary artery disease	rs8024150	PML	C	T	15	74054315	-0.0745152	0.011699	1.89845e-10	0.716062	0.0737781	0.0362149	0.0416269	0.755733	40.5688
Coronary artery disease	rs6120750	ACSS2	C	A	20	34877486	0.0678424	0.0108162	3.55705e-10	0.399976	0.0502187	0.0310743	0.106076	0.388681	39.3417
Coronary artery disease	rs11172113	LRP1	C	T	12	57133500	0.0669763	0.0107834	5.26332e-10	0.399102	0.061994	0.0300625	0.0391912	0.408758	38.5772
Coronary artery disease	rs2295660	DLK1	C	T	14	100734443	0.269281	0.0437605	7.57809e-10	0.0131761	0.36514	0.200448	0.0685126	0.0136521	37.8658
Coronary artery disease	rs1837121	FN1	A	G	2	215427608	-0.0810445	0.0131722	7.61886e-10	0.798804	-0.0200842	0.0353198	0.569601	0.757481	37.8556
Coronary artery disease	rs3752172	CEACAM3	A	G	19	41808895	-0.0869315	0.0141976	9.18565e-10	0.1733	0.0336429	0.0380378	0.376448	0.188279	37.4908
Coronary artery disease	rs3918226	NOS3	T	C	7	150993088	0.124071	0.0203864	1.1579e-09	0.0697244	-0.0198514	0.0565048	0.725347	0.0762578	37.039
Coronary artery disease	rs17489268	LPL	A	T	8	19994534	-0.0755853	0.0124254	1.17864e-09	0.246055	-0.0519695	0.0339283	0.125586	0.253205	37.0044
Coronary artery disease	rs6591182	EHBP1L1	G	T	11	65582285	0.0659246	0.0108751	1.34437e-09	0.593891	-0.00486446	0.0295613	0.869294	0.529205	36.7476
Coronary artery disease	rs2395655	CDKN1A	G	A	6	36677919	-0.0669313	0.0111207	1.75898e-09	0.362654	0.0261139	0.0304202	0.39065	0.374231	36.2238
Coronary artery disease	rs31477	CSF2	C	A	5	132086819	-0.0661944	0.0110004	1.77207e-09	0.370305	5.66742e-05	0.0348452	0.998702	0.278342	36.2098
Coronary artery disease	rs34931250	ABCA8	T	C	17	68883786	0.125567	0.0209527	2.06134e-09	0.0654928	-0.159533	0.0913799	0.080841	0.062795	35.9146
Coronary artery disease	rs617314	APOB	C	A	2	21045347	-0.197493	0.033348	3.17658e-09	0.975977	0.0176583	0.111183	0.873809	0.979138	35.0723
Coronary artery disease	rs117430289	CDH13	G	A	16	82849591	0.114416	0.0193957	3.65637e-09	0.0771367	0.100747	0.0663621	0.128978	0.0626993	34.7987
Coronary artery disease	rs4500251	CLIC4	T	C	1	24857778	0.070107	0.0119081	3.92419e-09	0.275793	-0.055461	0.0340831	0.103689	0.260588	34.6607
Coronary artery disease	rs11648003	DHODH	G	A	16	72018449	0.0733243	0.0126304	6.42259e-09	0.221468	-0.0339788	0.0352759	0.335432	0.223999	33.7025
Coronary artery disease	rs11556924	ZC3HC1	T	C	7	130023656	-0.0657926	0.0113671	7.12279e-09	0.326678	0.040716	0.0317332	0.199466	0.356236	33.5008
Coronary artery disease	rs76823979	RREB1	T	C	6	7236430	-0.0749802	0.0129598	7.2247e-09	0.217959	-0.00977623	0.0399002	0.806443	0.197447	33.4732
Coronary artery disease	rs75391684	COL4A2	C	T	13	110375106	0.133899	0.0231496	7.29206e-09	0.0520856	-0.0721426	0.0667522	0.279807	0.0514611	33.4555
Coronary artery disease	rs73045269	CCDC97, TGFB1	T	C	19	41319286	0.0740887	0.012831	7.73304e-09	0.215276	0.00415269	0.0414643	0.920224	0.188279	33.3413
Coronary artery disease	rs665770	NAV1	A	G	1	201778996	0.0622761	0.0107975	8.03933e-09	0.397375	-0.057983	0.0385408	0.132464	0.398245	33.2657
Coronary artery disease	rs12378701	MTAP	C	T	9	21794360	-0.168757	0.0293118	8.54614e-09	0.0369853	0.0338489	0.0586703	0.563984	0.068325	33.1466
Coronary artery disease	rs572512	PCSK9	T	C	1	55051671	0.0647709	0.011267	8.99166e-09	0.33784	-0.0384124	0.0405168	0.343098	0.356413	33.0479
Coronary artery disease	rs217355	TMED4	C	T	7	44586778	-0.0649368	0.0113576	1.08118e-08	0.333143	-0.0140048	0.0310202	0.651648	0.392565	32.6895
Coronary artery disease	rs17608766	GOSR2, RP11-156P1.2	C	T	17	46935905	0.0788894	0.013837	1.18883e-08	0.174653	-0.0176946	0.0445116	0.690979	0.156193	32.5052
Coronary artery disease	rs78028019	SLC22A2	A	G	6	160204894	0.270838	0.0475711	1.24595e-08	0.011534	0.0421893	0.138692	0.76098	0.0133582	32.414
Coronary artery disease	rs7086524	CDK1	T	C	10	60798979	-0.0604885	0.0106548	1.37e-08	0.503835	0.00764184	0.030259	0.800617	0.451536	32.2296
Coronary artery disease	rs5992956	MICAL3	C	T	22	18001741	0.060329	0.0106451	1.45084e-08	0.477683	0.007504	0.0301587	0.803502	0.496704	32.1183
Coronary artery disease	rs28581240	URGCP, URGCP-MRPS24	C	A	7	43882463	0.133081	0.0235773	1.65699e-08	0.0487749	0.00860908	0.0924165	0.92578	0.0354325	31.8599
Coronary artery disease	rs16825450	ZEB2	G	A	2	145755293	0.096144	0.0170805	1.81372e-08	0.103922	0.0314552	0.0507042	0.535017	0.103618	31.6842
Coronary artery disease	rs2552527	TNS1	G	T	2	217823873	-0.0608116	0.0108624	2.16426e-08	0.397915	-0.0658865	0.0399559	0.099152	0.403967	31.3416
Coronary artery disease	rs145988990	RAMP3	T	C	7	45155705	0.24049	0.0430794	2.3711e-08	0.0139767	0.00160297	0.190939	0.993302	0.0135428	31.1641
Coronary artery disease	rs17231506	CETP	T	C	16	56960616	-0.0662757	0.0118822	2.4368e-08	0.27909	-0.0231266	0.0316917	0.465552	0.306181	31.1111
Coronary artery disease	rs28590126	KCNA10	A	G	1	110499498	-0.169343	0.0303892	2.51137e-08	0.0334438	0.0576082	0.188715	0.760163	0.0193194	31.0525
Coronary artery disease	rs11170821	SMUG1	T	A	12	54120216	0.121077	0.0217515	2.60058e-08	0.0608976	-0.0637733	0.0735346	0.385802	0.0603743	30.9845
Coronary artery disease	rs7971531	AEBP2	A	G	12	19877547	0.0605468	0.0109054	2.8239e-08	0.608792	-0.0133134	0.0300927	0.658191	0.594809	30.8247
Coronary artery disease	rs7853123	RP11-145E5.5	G	A	9	22153361	0.059197	0.0106766	2.94673e-08	0.561635	0.0287571	0.0305694	0.34685	0.546895	30.7421
Coronary artery disease	rs246603	ARHGAP26	C	T	5	143136970	0.0587856	0.0106119	3.03166e-08	0.526979	0.0335304	0.0304225	0.270393	0.512162	30.6871
Coronary artery disease	rs11900596	EHBP1	A	G	2	62677534	0.068857	0.012445	3.14992e-08	0.75634	0.0334021	0.0375508	0.373726	0.7704	30.613
Coronary artery disease	rs12705390	PIK3CG	A	G	7	106770331	0.0634558	0.0115193	3.61593e-08	0.297171	-0.0289744	0.036159	0.422956	0.242414	30.3452
Coronary artery disease	rs6446621	AFAP1	A	T	4	7808780	0.0610645	0.0111209	3.99715e-08	0.642308	0.0146312	0.0312799	0.639962	0.639205	30.1507
Coronary artery disease	rs357468	ARHGEF26	G	A	3	154180771	0.0772737	0.0140756	4.02143e-08	0.823691	0.00888528	0.0443754	0.841301	0.841993	30.1391
Coronary artery disease	rs559358799	MAFA	T	C	8	143420954	-0.201346	0.0367036	4.11756e-08	0.0232973	0.177108	0.26098	0.497374	0.0126875	30.0932
Coronary artery disease	rs986615	FER	A	G	5	108705462	-0.059067	0.0107911	4.40839e-08	0.438856	0.0137813	0.0307006	0.653508	0.492034	29.9611
Coronary artery disease	rs9366858	PACSIN1	C	T	6	34476759	-0.11061	0.0202348	4.59473e-08	0.92833	-0.00915419	0.0879759	0.917127	0.939126	29.8807
Dementia	rs12972156	NECTIN2	G	C	19	44884202	0.573246	0.0143422	1e-200	0.172268	0.0397241	0.0420497	0.344814	0.159118	1597.54
Dementia	rs138573164	CBLC	T	A	19	44804817	0.673644	0.0281366	1.12202e-126	0.0364328	0.0171222	0.229288	0.940473	0.01831	573.215
Dementia	rs1132899	APOC4, APOC4-APOC2	C	T	19	44944779	0.168886	0.0117325	5.59242e-47	0.555001	-0.0856894	0.0302548	0.00462204	0.530632	207.208
Dementia	rs28615360	NECTIN2	A	G	19	44841465	0.613624	0.0486568	1.83021e-36	0.0116811	-0.0375041	0.116124	0.746722	0.0144488	159.044
Dementia	rs8113128	AC005779.2, MARK4	C	A	19	45197399	0.332029	0.0275583	1.98153e-33	0.0427234	-0.00595797	0.0666124	0.92873	0.0479031	145.16
Dementia	rs576830492	MOB3B	T	C	9	27417431	0.338119	0.0431048	4.36014e-15	0.0170184	-0.162247	0.226013	0.47284	0.0118265	61.5301
Dementia	rs5848	GRN	T	C	17	44352876	0.0952507	0.012177	5.19278e-15	0.344475	0.0143385	0.0329847	0.663779	0.306802	61.1865
Dementia	rs1582763	MS4A4E	A	G	11	60254475	-0.0946381	0.0130655	4.37724e-13	0.28104	0.0479839	0.0310898	0.122734	0.334288	52.4662
Dementia	rs6733839	BIN1	T	C	2	127135234	0.0826208	0.0120972	8.5055e-12	0.373495	0.0227504	0.0312056	0.465971	0.385248	46.6454
Dementia	rs7982	CLU	G	A	8	27604964	0.0790052	0.0118461	2.5704e-11	0.584812	0.0172898	0.0302376	0.567459	0.592133	44.4796
Dementia	rs188751991	RBCK1	T	C	20	430636	0.165009	0.0248663	3.22626e-11	0.0555809	-0.290372	0.168011	0.0839369	0.0278597	44.0345
Dementia	rs9468	MAPT	C	T	17	46024197	-0.126965	0.0203382	4.3017e-10	0.0960378	-0.0663067	0.0391276	0.0901458	0.164711	38.9711
Dementia	rs679515	CR1	C	T	1	207577223	-0.0847828	0.0145791	6.04965e-09	0.807537	-0.0111814	0.0392535	0.775758	0.816278	33.8185
Dementia	rs2965133	BCL3	T	A	19	44762178	-0.154626	0.026816	8.10793e-09	0.0528305	0.0301615	0.0548192	0.582183	0.0644134	33.2489
Dementia	rs140003256	CCDC71L	T	C	7	106648478	0.267271	0.0486264	3.87579e-08	0.0128963	-0.124395	0.114293	0.276426	0.0186782	30.2106
Diabetes mellitus	rs34872471	TCF7L2	C	T	10	112994312	0.250266	0.00798011	1e-200	0.202003	0.016613	0.0337593	0.622648	0.249624	983.526
Diabetes mellitus	rs76895963	CCND2	G	T	12	4275678	-0.497238	0.0214813	1.5417e-118	0.0303294	0.0522777	0.153383	0.733231	0.0252792	535.806
Diabetes mellitus	rs7206629	FTO	C	T	16	53787501	0.117185	0.00663122	6.9215e-70	0.412384	-0.0146288	0.0301339	0.62735	0.412513	312.289
Diabetes mellitus	rs6931514	CDKAL1	G	A	6	20703721	0.117566	0.00691808	9.08866e-65	0.329722	0.0169256	0.0337186	0.615691	0.2905	288.797
Diabetes mellitus	rs117361510	JPH2	T	G	20	44189982	0.457637	0.0275333	4.89328e-62	0.0122692	0.0469083	0.161218	0.771081	0.0100986	276.265
Diabetes mellitus	rs2237897	KCNQ1	T	C	11	2837316	-0.194606	0.0124514	4.60893e-55	0.0816346	-0.0908681	0.060838	0.135278	0.0607354	244.273
Diabetes mellitus	rs10830963	MTNR1B	G	C	11	92975544	0.105663	0.00680327	2.13452e-54	0.357057	-0.0154914	0.032754	0.63624	0.309603	241.218
Diabetes mellitus	rs112108223	CCND2	A	G	12	4161922	-0.338368	0.0236167	1.47333e-46	0.0224779	-0.256352	0.15491	0.0979565	0.0168616	205.277
Diabetes mellitus	rs11716713	IGF2BP2	C	G	3	185797822	0.0954146	0.00705531	1.13162e-41	0.306894	0.0237519	0.0323079	0.462235	0.307947	182.893
Diabetes mellitus	rs7018475	RP11-145E5.5	G	T	9	22137686	0.0925256	0.00725831	3.21736e-37	0.279266	0.0079643	0.0331021	0.809867	0.268816	162.5
Diabetes mellitus	rs10965247	RP11-145E5.5	G	A	9	22132730	-0.112924	0.00929676	5.98412e-34	0.150726	0.0148673	0.038888	0.702232	0.16573	147.54
Diabetes mellitus	rs11558471	SLC30A8	G	A	8	117173494	-0.0813858	0.00678343	3.65174e-33	0.377147	0.0132847	0.0313155	0.671404	0.343623	143.946
Diabetes mellitus	rs7109575	ARAP1	A	G	11	72752390	-0.0907433	0.00778472	2.12422e-31	0.237952	0.0409266	0.0400369	0.306676	0.192955	135.876
Diabetes mellitus	rs78470967	FGF6	A	T	12	4412345	-0.200577	0.0174403	1.30707e-30	0.039653	0.0709161	0.0857025	0.407972	0.0403203	132.268
Diabetes mellitus	rs2138157	IRS1	C	A	2	226239001	0.0772138	0.00684452	1.62667e-29	0.63932	-0.0694671	0.0323096	0.0315513	0.642495	127.263
Diabetes mellitus	rs17036160	PPARG	T	C	3	12288284	-0.0969285	0.00879683	3.10957e-28	0.172174	-0.0364725	0.044024	0.407405	0.143059	121.409
Diabetes mellitus	rs11257655	CDC123	T	C	10	12265895	0.0800739	0.0074087	3.15137e-27	0.264873	-0.014759	0.0349787	0.673066	0.234992	116.815
Diabetes mellitus	rs45551238	ATP5E	T	C	20	59032308	-0.16879	0.0156477	3.971e-27	0.0493512	0.27491	0.166551	0.0988195	0.0270596	116.357
Diabetes mellitus	rs56348580	HNF1A	C	G	12	120994314	-0.0785652	0.00734054	9.86052e-27	0.283865	-0.0408269	0.0325771	0.210119	0.297752	114.552
Diabetes mellitus	rs28624681	GPSM1	T	C	9	136343450	-0.0773194	0.00726264	1.81635e-26	0.293226	0.00655127	0.0359334	0.855334	0.259598	113.341
Diabetes mellitus	rs114322470	TCF7L2	G	T	10	112976911	-0.233429	0.022507	3.34657e-25	0.0234965	-0.0686729	0.111792	0.539024	0.0205341	107.566
Diabetes mellitus	rs10882099	HHEX	C	T	10	92700893	-0.067205	0.00655846	1.21983e-24	0.477021	0.0391762	0.0300689	0.192614	0.440672	105.002
Diabetes mellitus	rs66502159	CTRB2	T	C	16	75212039	-0.113953	0.011301	6.53732e-24	0.0964943	0.0837148	0.0491592	0.0885806	0.0991478	101.676
Diabetes mellitus	rs10770143	TH	T	C	11	2174037	-0.0681325	0.00689731	5.17965e-23	0.661063	-0.00240545	0.030964	0.938078	0.633954	97.5774
Diabetes mellitus	rs483082	APOC1	T	G	19	44912921	-0.0761425	0.00783303	2.46093e-22	0.235421	0.0462378	0.0354038	0.191548	0.238415	94.4919
Diabetes mellitus	rs849327	JAZF1	G	A	7	28192838	-0.0667385	0.00689143	3.51722e-22	0.658535	0.0206584	0.0315009	0.511952	0.652832	93.7852
Diabetes mellitus	rs35352848	UBE2E2	C	T	3	23414091	-0.0687379	0.00712909	5.31986e-22	0.310979	0.0097273	0.0356989	0.785252	0.252637	92.966
Diabetes mellitus	rs190880906	L3MBTL1	A	G	20	43505363	0.199295	0.0207347	7.13839e-22	0.0239808	-0.11175	0.174305	0.521446	0.016719	92.3841
Diabetes mellitus	rs5215	KCNJ11	T	C	11	17387083	-0.0625421	0.00655448	1.40249e-21	0.527076	-0.0531926	0.0302923	0.0790928	0.59	91.0476
Diabetes mellitus	rs10184004	COBLL1	T	C	2	164651879	-0.0649115	0.0068573	2.9067e-21	0.359425	0.00923387	0.0318175	0.771653	0.386333	89.606
Diabetes mellitus	rs1046316	WFS1	G	A	4	6302360	0.0636636	0.00676694	5.05475e-21	0.612716	-0.00597118	0.0320992	0.852427	0.649963	88.5111
Diabetes mellitus	rs6972516	DGKB	T	G	7	15012164	0.0625934	0.00666021	5.55392e-21	0.411617	-0.0129071	0.0296862	0.663719	0.477552	88.3245
Diabetes mellitus	rs147434301	TSPAN15	A	G	10	69448934	0.217572	0.023343	1.15638e-20	0.0191715	-0.139443	0.23365	0.55064	0.0128483	86.8746
Diabetes mellitus	rs80323638	THADA	A	G	2	43242476	-0.144371	0.0157775	5.67022e-20	0.0480067	-0.0280368	0.0583531	0.630894	0.0747425	83.7305
Diabetes mellitus	rs10408179	EML2	C	T	19	45653746	-0.0599455	0.00659875	1.04304e-19	0.447044	-0.0128441	0.0299628	0.668166	0.446558	82.5258
Diabetes mellitus	rs73040004	CCND2	C	T	12	4253743	0.0705274	0.00782382	1.97879e-19	0.223262	0.00244961	0.0375018	0.947919	0.213982	81.2602
Diabetes mellitus	rs139722172	FAM185A	G	C	7	102770030	-0.0765389	0.00852096	2.6485e-19	0.187419	-0.00361552	0.0516192	0.94416	0.18557	80.684
Diabetes mellitus	rs10504042	ANK1	A	G	8	41658474	0.0590501	0.00658264	2.94917e-19	0.547078	-0.0235403	0.0298956	0.431038	0.561604	80.4713
Diabetes mellitus	rs149991550	HMGA2	T	C	12	65848831	0.192545	0.0215375	3.89314e-19	0.0221151	0.0702198	0.126825	0.579801	0.0203003	79.9234
Diabetes mellitus	rs11717195	ADCY5	C	T	3	123363551	-0.0773572	0.00868481	5.2348e-19	0.176099	0.000897245	0.0355331	0.979855	0.217691	79.3379
Diabetes mellitus	rs543968	ABO	T	C	9	133267708	-0.0579109	0.0065666	1.15478e-18	0.541083	-0.059401	0.0492149	0.227442	0.545056	77.7749
Diabetes mellitus	rs57898296	SPRY2	G	C	13	80138334	0.0598301	0.00680844	1.52757e-18	0.36092	-0.00942436	0.0328859	0.774436	0.321326	77.2226
Diabetes mellitus	rs8071043	ZZEF1	C	T	17	4085157	0.0616197	0.00708154	3.27642e-18	0.307393	-0.0155384	0.0319764	0.627014	0.319992	75.7153
Diabetes mellitus	rs739753	HNF1B	T	A	17	37684274	-0.0669272	0.00776184	6.54485e-18	0.24136	0.0432236	0.0503426	0.390567	0.202074	74.3491
Diabetes mellitus	rs9505086	RREB1	C	T	6	7231953	0.0569438	0.00661181	7.15155e-18	0.444947	0.0138141	0.0301881	0.647239	0.410759	74.1741
Diabetes mellitus	rs2682907	LINGO1	A	G	15	77591460	-0.0573515	0.00668476	9.53455e-18	0.413212	0.00786951	0.0303612	0.795484	0.385494	73.6068
Diabetes mellitus	rs3757840	GCK	G	T	7	44191617	-0.056385	0.0065896	1.16172e-17	0.550155	-0.020987	0.029655	0.479128	0.523764	73.2165
Diabetes mellitus	rs12641981	GNPDA2	T	C	4	45177866	0.055721	0.00657515	2.36102e-17	0.473092	-0.00860925	0.0299358	0.77366	0.446975	71.8169
Diabetes mellitus	rs72812178	HKDC1	T	G	10	69221797	0.076721	0.00936992	2.65583e-16	0.14064	-0.020389	0.0632573	0.747211	0.0950156	67.0435
Diabetes mellitus	rs6459735	UBE3C	G	C	7	157142787	-0.0764375	0.00934326	2.81449e-16	0.146884	-0.0808229	0.0399579	0.0431038	0.165598	66.9293
Diabetes mellitus	rs8100204	SUGP1	A	G	19	19282905	0.0718788	0.00898697	1.26328e-15	0.158128	-0.00889798	0.0515551	0.862972	0.153274	63.9698
Diabetes mellitus	rs61779309	MACF1	C	T	1	39474827	0.0646599	0.00828731	6.07995e-15	0.19275	-0.0141693	0.0366243	0.698844	0.202049	60.8755
Diabetes mellitus	rs1596972	KLF14	G	A	7	130768623	0.0514586	0.00659589	6.11223e-15	0.43537	-0.0370536	0.0303015	0.221395	0.423295	60.8652
Diabetes mellitus	rs6878122	ZBED3	A	G	5	77131486	-0.0602923	0.00776178	7.98362e-15	0.771922	0.00282087	0.0329894	0.931857	0.724561	60.3394
Diabetes mellitus	rs4665972	SNX17	C	T	2	27375230	0.0516514	0.00678805	2.75867e-14	0.624344	-0.02456	0.0330944	0.458015	0.62105	57.8994
Diabetes mellitus	rs3887925	ST6GAL1	T	C	3	186947857	0.0500611	0.00658778	2.98263e-14	0.463153	-0.0421899	0.0299169	0.158469	0.513151	57.7461
Diabetes mellitus	rs963740	DLEU1	T	A	13	50521959	-0.0599171	0.00807447	1.16627e-13	0.21196	0.00229132	0.0332906	0.945127	0.256256	55.0647
Diabetes mellitus	rs56384412	REG4	G	C	1	119827665	0.0817858	0.0110253	1.18905e-13	0.0959532	-0.0879331	0.0591132	0.136873	0.0848193	55.0269
Diabetes mellitus	rs2925979	CMIP	C	T	16	81501185	-0.0508699	0.00699339	3.4898e-13	0.677204	-0.0131027	0.0326088	0.687821	0.691037	52.911
Diabetes mellitus	rs7021934	TLE1	T	A	9	81692819	0.0489771	0.00675885	4.28055e-13	0.374054	-0.01252	0.0314522	0.690583	0.372107	52.5098
Diabetes mellitus	rs35658696	PAM	G	A	5	103003107	0.0992794	0.0138391	7.2929e-13	0.0578553	9.84618e-05	0.0709157	0.998892	0.0552617	51.4639
Diabetes mellitus	rs10466811	KLHL42	A	G	12	27806268	-0.0557998	0.00779965	8.41977e-13	0.236759	-0.0370613	0.0322035	0.249795	0.298416	51.1817
Diabetes mellitus	rs488321	KL	C	T	13	32980267	-0.0796358	0.0112019	1.16788e-12	0.906067	0.00913942	0.0407056	0.822349	0.866027	50.5398
Diabetes mellitus	rs10084393	BCL11A	A	C	2	59846186	-0.0560015	0.00788173	1.20116e-12	0.226483	0.0457132	0.0415293	0.271007	0.191693	50.4843
Diabetes mellitus	rs3759831	AP3S2, C15orf38-AP3S2	G	C	15	89871410	-0.0533423	0.00754215	1.52125e-12	0.750247	-0.0395413	0.0339968	0.244793	0.739745	50.0211
Diabetes mellitus	rs142682088	UQCR10	A	G	22	29774666	-0.11882	0.0168289	1.6592e-12	0.041201	0.0727192	0.0871658	0.404133	0.0389337	49.8503
Diabetes mellitus	rs1905505	SLC2A2	A	G	3	170977637	-0.0524553	0.00745955	2.03657e-12	0.264034	0.0116229	0.0324378	0.72011	0.27795	49.4485
Diabetes mellitus	rs7529073	PROX1	C	T	1	213974546	-0.0461997	0.00658109	2.21769e-12	0.539722	-0.0122503	0.0300253	0.683275	0.496765	49.2814
Diabetes mellitus	rs79356898	SH2B2	A	G	7	102319364	0.0982717	0.0140888	3.05492e-12	0.0558211	-0.0629952	0.157448	0.689081	0.0279394	48.6529
Diabetes mellitus	rs17772814	MYC	A	G	8	127699497	-0.0779749	0.0111894	3.20037e-12	0.103171	-0.0309454	0.0584307	0.596383	0.0914696	48.5619
Diabetes mellitus	rs348330	ABCB10	A	G	1	229537208	-0.0475102	0.0068575	4.26187e-12	0.644818	-0.0616655	0.0390256	0.114077	0.635842	48.0001
Diabetes mellitus	rs8073177	TNFSF12	C	T	17	7537267	-0.0520027	0.00750884	4.3431e-12	0.745447	-0.0242166	0.0345232	0.483016	0.757516	47.963
Diabetes mellitus	rs387955	NKX6-1	T	C	4	84392863	0.0998997	0.0144911	5.42875e-12	0.943328	0.0463372	0.14073	0.741957	0.971656	47.5254
Diabetes mellitus	rs7563362	TMEM18	G	A	2	620297	0.0646026	0.00938744	5.90881e-12	0.854384	-0.0275349	0.0426534	0.518571	0.857729	47.3593
Diabetes mellitus	rs73347525	DLK1	G	A	14	100788835	-0.0551585	0.00802377	6.22587e-12	0.22063	-0.00630316	0.0497499	0.89918	0.201103	47.2572
Diabetes mellitus	rs184598701	KCNA1	G	C	12	4956247	-0.157698	0.0230209	7.37395e-12	0.0220788	-0.319474	0.259831	0.218868	0.0121526	46.9254
Diabetes mellitus	rs6905288	VEGFA	A	G	6	43791136	0.0454901	0.00664594	7.65773e-12	0.566727	0.0765529	0.0298535	0.0103388	0.565522	46.8512
Diabetes mellitus	rs28479795	NRXN3	T	C	14	79477263	0.0520094	0.00761286	8.38687e-12	0.241453	0.0140277	0.0365559	0.701176	0.228082	46.6732
Diabetes mellitus	rs4862423	ACSL1	T	C	4	184805394	0.045955	0.00675709	1.03896e-11	0.382776	-0.029205	0.0308634	0.344013	0.394015	46.2537
Diabetes mellitus	rs1788817	C18orf8, NPC1	G	A	18	23517496	-0.0443912	0.00656405	1.35363e-11	0.507079	-0.0371654	0.0304405	0.222115	0.504716	45.7351
Diabetes mellitus	rs61909599	DYRK4	C	G	12	4566495	0.0735033	0.0109107	1.6192e-11	0.0989828	-0.049756	0.0535884	0.353156	0.102118	45.3846
Diabetes mellitus	rs11631200	MAP2K5	A	G	15	67624062	0.0443537	0.00658396	1.62106e-11	0.492468	0.0268096	0.0306436	0.381636	0.490853	45.3822
Diabetes mellitus	rs66922415	MC4R	G	A	18	60181418	0.0563196	0.0083814	1.82264e-11	0.184754	-0.0341386	0.0351982	0.332099	0.215511	45.1529
Diabetes mellitus	rs78721871	AP2A2	A	G	11	983626	0.116298	0.0173558	2.07253e-11	0.0360019	-0.0232755	0.101969	0.819444	0.0292906	44.9009
Diabetes mellitus	rs4937325	ETS1	C	T	11	128352221	-0.0464211	0.00694412	2.30994e-11	0.667198	0.0513853	0.0322123	0.110665	0.694381	44.6886
Diabetes mellitus	rs7788808	AOC1	C	T	7	150839593	0.0510338	0.00764266	2.43052e-11	0.75321	-0.0714212	0.0349612	0.0410653	0.76266	44.5889
Diabetes mellitus	rs141433349	RILPL2	A	G	12	123429365	0.125191	0.0188583	3.16811e-11	0.0311309	0.0170626	0.0900602	0.849734	0.0360422	44.0698
Diabetes mellitus	rs4804833	MAP2K7	G	A	19	7905750	-0.0446617	0.00674749	3.61576e-11	0.619922	-0.0131237	0.0304979	0.666965	0.618208	43.8113
Diabetes mellitus	rs12531884	TBL2	C	A	7	73567553	-0.0435646	0.00658428	3.67959e-11	0.50212	0.0151027	0.0382653	0.693076	0.44959	43.7775
Diabetes mellitus	rs28798715	VPS13C	A	C	15	62017510	-0.0677896	0.0102943	4.54465e-11	0.117185	0.0231769	0.0665652	0.727703	0.0806204	43.3643
Diabetes mellitus	rs7845219	NDUFAF6	C	T	8	94925274	-0.04286	0.00654427	5.78229e-11	0.508763	-0.012952	0.0297617	0.663424	0.495412	42.8926
Diabetes mellitus	rs6839635	SLC9B1	A	C	4	102951697	-0.0431297	0.00658756	5.86543e-11	0.458837	-0.0268182	0.029713	0.366753	0.475604	42.8651
Diabetes mellitus	rs17168486	DGKB	T	C	7	14858657	0.0533962	0.0081773	6.58567e-11	0.198054	-0.0312353	0.0375539	0.405553	0.187255	42.6384
Diabetes mellitus	rs10974438	GLIS3	C	A	9	4291928	0.0441295	0.0067632	6.80299e-11	0.375011	-0.00242892	0.0308221	0.937188	0.361373	42.5749
Diabetes mellitus	rs35229997	KPNA2	G	T	17	68033474	0.0499241	0.00765135	6.80613e-11	0.239516	0.122727	0.0354198	0.000530356	0.224952	42.574
Diabetes mellitus	rs429150	ATF6B, TNXB	C	T	6	32107786	0.0428129	0.00656774	7.09414e-11	0.53397	-0.00678359	0.0296213	0.818861	0.486121	42.493
Diabetes mellitus	rs35196956	ADCY1	C	T	7	45420838	-0.11449	0.0178147	1.30365e-10	0.0367542	-0.0451912	0.0818261	0.580755	0.0367243	41.3027
Diabetes mellitus	rs9371672	RGS17	G	C	6	153101005	0.0444277	0.00692997	1.44614e-10	0.334847	-0.0127297	0.0321094	0.691774	0.310103	41.1003
Diabetes mellitus	rs9909861	IGF2BP1	A	C	17	49002054	-0.0449864	0.00703198	1.58052e-10	0.330263	-0.0583326	0.0316665	0.0654617	0.339372	40.9267
Diabetes mellitus	rs6918311	IL20RA	G	A	6	136966564	-0.0419569	0.00656334	1.63076e-10	0.507084	0.00398627	0.0296388	0.893011	0.47944	40.8655
Diabetes mellitus	rs8125734	TOX2	T	C	20	44068615	0.0556191	0.00870593	1.67359e-10	0.169359	0.0429036	0.0425166	0.312925	0.154277	40.8148
Diabetes mellitus	rs72813935	FANCL	C	T	2	58485285	-0.0838718	0.0132649	2.56785e-10	0.0674514	0.0254515	0.0795697	0.749072	0.0486991	39.9783
Diabetes mellitus	rs4681047	RARB	G	A	3	25341767	-0.0414288	0.00656957	2.86016e-10	0.511395	0.00259037	0.0300672	0.931345	0.449097	39.7677
Diabetes mellitus	rs77684028	TSPAN15	T	C	10	69462581	0.0761007	0.0121187	3.39477e-10	0.0785824	0.0158188	0.116716	0.892191	0.0402929	39.4335
Diabetes mellitus	rs10775406	SNX11	G	A	17	48120393	0.0468062	0.00746392	3.58765e-10	0.73597	0.00624294	0.0349683	0.858306	0.750192	39.3254
Diabetes mellitus	rs4273712	CENPW	G	A	6	126643364	0.0460243	0.00734249	3.65199e-10	0.269532	-0.0134394	0.0327554	0.68159	0.270903	39.2905
Diabetes mellitus	rs79400013	MYO5C	A	G	15	52240869	-0.155891	0.0248852	3.74292e-10	0.0188679	-0.137767	0.107926	0.201779	0.0216423	39.2428
Diabetes mellitus	rs74628648	NEDD1	T	C	12	97457224	-0.0772567	0.0123395	3.82657e-10	0.0780639	0.0942823	0.0661153	0.15386	0.0659325	39.1992
Diabetes mellitus	rs897558	SMCO4	G	A	11	93521848	0.0410575	0.00656045	3.89126e-10	0.477207	0.0214554	0.0304375	0.480874	0.469969	39.1668
Diabetes mellitus	rs11169182	BCDIN3D	T	C	12	49854269	0.0410432	0.00656344	4.01865e-10	0.492892	-0.0629375	0.0299753	0.03576	0.473968	39.1038
Diabetes mellitus	rs7661876	UNC5C	G	T	4	95224045	0.0408998	0.00656332	4.61775e-10	0.497484	-0.0153802	0.0302486	0.61113	0.452851	38.8325
Diabetes mellitus	rs117447018	AMBRA1	T	A	11	46465207	0.149915	0.0240598	4.63735e-10	0.0180607	-0.0924533	0.240763	0.700978	0.0114681	38.8245
Diabetes mellitus	rs62092443	TCF4	T	C	18	55254776	0.0700573	0.0113094	5.84373e-10	0.0910235	0.0242104	0.0653866	0.711185	0.06984	38.3732
Diabetes mellitus	rs8126001	OPRL1	T	C	20	64080106	-0.0407812	0.00659661	6.32324e-10	0.522539	0.00974164	0.030164	0.746728	0.499046	38.2189
Diabetes mellitus	rs4289073	RIT2	T	G	18	42571239	-0.0408957	0.00661563	6.34279e-10	0.566687	-0.064142	0.0308639	0.0376889	0.601526	38.2132
Diabetes mellitus	rs6142129	ASIP	G	A	20	34232065	-0.0434471	0.0070315	6.45416e-10	0.328479	-0.0803877	0.0389375	0.0389674	0.325127	38.1791
Diabetes mellitus	rs618652	CITED2	G	T	6	139505585	-0.0401204	0.00656897	1.0116e-09	0.480634	-0.00810801	0.0302784	0.788867	0.466079	37.3023
Diabetes mellitus	rs9350408	PRL	T	C	6	22021144	-0.0400987	0.0065687	1.03117e-09	0.510866	-0.00904945	0.0298197	0.76153	0.536809	37.2651
Diabetes mellitus	rs73224247	ANAPC5	C	T	12	121386206	-0.0677546	0.0110998	1.03348e-09	0.101817	-0.0147071	0.0571273	0.796836	0.0946626	37.2604
Diabetes mellitus	rs78486128	OTULIN	A	G	5	14690558	0.0653527	0.0107137	1.06138e-09	0.10327	-0.0508269	0.0653546	0.43674	0.0791834	37.209
Diabetes mellitus	rs7140574	GALNT16	A	G	14	69284565	0.0403022	0.00661331	1.10055e-09	0.443378	0.0127562	0.0307447	0.67821	0.403228	37.1381
Diabetes mellitus	rs3096301	ANKRD11	T	C	16	89309922	0.0415336	0.00683678	1.23977e-09	0.624586	-0.0369831	0.0345274	0.284113	0.715855	36.9059
Diabetes mellitus	rs7948345	ETS1	G	C	11	128174909	-0.0560224	0.00924288	1.35154e-09	0.15205	-0.0166892	0.0407675	0.682264	0.143422	36.7374
Diabetes mellitus	rs9687846	C5orf67	A	G	5	56566067	0.057922	0.0095657	1.40259e-09	0.133983	-0.052016	0.0387797	0.179817	0.166966	36.6652
Diabetes mellitus	rs56901542	CLDN18	G	A	3	137982031	-0.0439243	0.00728414	1.63829e-09	0.285913	0.0290766	0.0421223	0.490012	0.269911	36.3624
Diabetes mellitus	rs12420590	SLC43A3	G	C	11	57426322	0.0458319	0.00760353	1.66295e-09	0.24808	0.0308851	0.0493787	0.53166	0.205561	36.3333
Diabetes mellitus	rs17383290	FAF1	G	A	1	50573628	-0.0448948	0.00745545	1.72556e-09	0.268306	-0.0232703	0.031056	0.453676	0.360849	36.2614
Diabetes mellitus	rs607409	PLPPR1	T	A	9	101062881	0.04057	0.00674339	1.78493e-09	0.609095	-0.0168965	0.0303814	0.57811	0.608086	36.1954
Diabetes mellitus	rs2589408	JADE2	G	A	5	134551620	-0.0398014	0.00662303	1.86042e-09	0.569927	-0.00778877	0.0319214	0.807232	0.650338	36.1146
Diabetes mellitus	rs7146599	CARMIL3	A	G	14	24058463	0.0393922	0.00657364	2.06709e-09	0.493084	-0.0240624	0.0382763	0.529579	0.495957	35.9094
Diabetes mellitus	rs9818870	MRAS	T	C	3	138403280	0.0631791	0.0105495	2.11364e-09	0.105467	-0.00609703	0.0427881	0.88669	0.134352	35.866
Diabetes mellitus	rs12780861	ADRA2A	A	C	10	111212053	-0.0697697	0.0116582	2.16935e-09	0.0884766	0.0360488	0.054445	0.507898	0.0865686	35.8155
Diabetes mellitus	rs10404726	CRTC1	T	C	19	18723704	-0.0392503	0.00656088	2.19771e-09	0.523985	0.0440173	0.0299858	0.14212	0.491989	35.79
Diabetes mellitus	rs13288841	LINGO2	A	G	9	28418513	0.040398	0.00675657	2.24414e-09	0.374822	-0.0202128	0.0322171	0.530401	0.341978	35.7493
Diabetes mellitus	rs11576360	CHD1L	G	A	1	147268917	0.0505966	0.0084634	2.25507e-09	0.181848	-0.0203525	0.0429575	0.635655	0.151182	35.7399
Diabetes mellitus	rs61887147	MRPL21	A	C	11	68891218	0.0465548	0.00780396	2.43832e-09	0.225815	0.0122968	0.0340904	0.718316	0.254748	35.5876
Diabetes mellitus	rs1798090	TSPAN8	C	T	12	71141315	-0.0394864	0.00662253	2.48514e-09	0.431457	0.00230456	0.030404	0.93958	0.413753	35.5506
Diabetes mellitus	rs17039732	BCL11A	A	T	2	60326384	0.0895847	0.0150766	2.81631e-09	0.0481292	0.0686024	0.0681627	0.314199	0.0452416	35.307
Diabetes mellitus	rs1665908	BEND3	T	A	6	107102320	-0.0398213	0.006708	2.91373e-09	0.41557	-0.0234383	0.0315468	0.4575	0.370369	35.2407
Diabetes mellitus	rs2306141	C10orf35	G	C	10	69630699	0.0657915	0.0110843	2.92887e-09	0.0951657	-0.0571369	0.0511572	0.264042	0.0836015	35.2308
Diabetes mellitus	rs112016043	SBNO2	G	T	19	1154396	0.120024	0.0202416	3.0369e-09	0.0257854	0.0312295	0.109026	0.774541	0.0242122	35.1598
Diabetes mellitus	rs7226371	METTL4	G	A	18	1850770	0.0508921	0.00861971	3.54454e-09	0.172922	0.0234652	0.0413185	0.570096	0.16023	34.859
Diabetes mellitus	rs4374177	AC004754.3, FAM234A	G	A	16	256244	-0.0609844	0.0103431	3.72109e-09	0.116109	0.0103233	0.0382165	0.787064	0.154348	34.7645
Diabetes mellitus	rs9855524	CPNE4	T	A	3	131818190	0.0434054	0.00737445	3.95849e-09	0.269297	-0.045557	0.0330649	0.168263	0.278857	34.644
Diabetes mellitus	rs13303359	OPTC	C	A	1	203549745	-0.0387431	0.00658407	3.99558e-09	0.494231	0.0131518	0.0302334	0.663556	0.511029	34.6258
Diabetes mellitus	rs11642255	TOX3	T	C	16	52173557	-0.0904608	0.015442	4.68134e-09	0.0488787	-0.104083	0.114588	0.363706	0.0389646	34.3174
Diabetes mellitus	rs7306319	NEDD1	G	A	12	97110941	-0.0450233	0.00768811	4.73522e-09	0.764676	-0.0183353	0.036775	0.618076	0.800749	34.2954
Diabetes mellitus	rs2521248	CD81	T	C	11	2368942	0.0393318	0.00676349	6.05229e-09	0.609926	-0.0147215	0.0341117	0.666055	0.699101	33.8178
Diabetes mellitus	rs12440774	UNC45A	C	G	15	90939705	0.0385383	0.00663299	6.24353e-09	0.416142	0.0411399	0.0315163	0.191774	0.402682	33.7572
Diabetes mellitus	rs9913260	HNF1B	A	G	17	37745906	0.0492	0.00846918	6.27365e-09	0.185474	0.0234374	0.0462397	0.612248	0.221629	33.748
Diabetes mellitus	rs35446205	PARK2	G	C	6	162517737	-0.0677354	0.0116783	6.62735e-09	0.0885687	0.0082164	0.0476098	0.862983	0.110624	33.6413
Diabetes mellitus	rs12001437	DCAF12	C	T	9	34074478	0.0397411	0.00685457	6.72078e-09	0.352357	0.0526513	0.0304824	0.0841191	0.364129	33.6139
Diabetes mellitus	rs61775082	SH3BGRL3	T	C	1	26279800	-0.056163	0.00971518	7.42763e-09	0.133837	0.0264429	0.045688	0.562743	0.128141	33.4194
Diabetes mellitus	rs72683004	CLEC14A	A	C	14	38302325	-0.0421057	0.00732053	8.83344e-09	0.282119	0.00168606	0.0333275	0.959652	0.268065	33.0824
Diabetes mellitus	rs11118319	ZC3H11B	T	C	1	219497863	0.03826	0.00666532	9.45889e-09	0.581401	-0.00563418	0.0302647	0.852317	0.56693	32.9494
Diabetes mellitus	rs6125942	CEBPB	T	C	20	50219711	-0.0381204	0.00665555	1.01854e-08	0.418966	-0.0303645	0.0308066	0.324306	0.403606	32.8055
Diabetes mellitus	rs11774221	MSRA	G	A	8	10388278	-0.0460292	0.00804492	1.05572e-08	0.218184	-0.0280724	0.0357065	0.431752	0.252039	32.7358
Diabetes mellitus	rs34312169	ZDHHC16	A	C	10	97455004	0.04978	0.00870248	1.06392e-08	0.169899	0.0207261	0.0390679	0.595756	0.182303	32.7208
Diabetes mellitus	rs10983127	PAPPA	C	T	9	116382921	-0.0480474	0.00847587	1.43863e-08	0.187251	-0.0287929	0.0414224	0.48699	0.168753	32.1345
Diabetes mellitus	rs1265089	PSORS1C1	A	G	6	31140830	0.0441672	0.00782039	1.62615e-08	0.22489	0.0233263	0.0353279	0.509074	0.218048	31.8965
Diabetes mellitus	rs2733269	PDZRN4	G	A	12	41472915	0.0371089	0.00659771	1.86037e-08	0.545298	0.0274922	0.0297999	0.356237	0.549492	31.6351
Diabetes mellitus	rs6850761	TMEM154	C	A	4	152592785	-0.0382936	0.00681798	1.94787e-08	0.366771	0.00911676	0.0326914	0.780342	0.329514	31.5458
Diabetes mellitus	rs11074585	PRKCB	G	A	16	23896950	-0.0556684	0.00993502	2.10368e-08	0.126617	0.00741269	0.0536431	0.890094	0.121792	31.3964
Diabetes mellitus	rs10487174	RELN	T	C	7	103927427	-0.0371658	0.00664314	2.21106e-08	0.419963	-0.0533487	0.029934	0.0747149	0.432066	31.2997
Diabetes mellitus	rs7631359	PPARG	G	T	3	12255252	-0.0588135	0.0105238	2.2886e-08	0.893291	-0.113112	0.0425499	0.00785252	0.87173	31.2327
Diabetes mellitus	rs111716216	CSGALNACT1	T	C	8	19668665	-0.0460106	0.00824758	2.42354e-08	0.200717	-0.0203068	0.0379603	0.592686	0.203413	31.1217
Diabetes mellitus	rs62442903	MAD1L1	A	G	7	1913780	-0.0412795	0.00743417	2.81352e-08	0.267713	-0.015631	0.0366992	0.670164	0.225502	30.8322
Diabetes mellitus	rs13067541	VPS8	T	C	3	185030568	-0.0693131	0.0125102	3.01557e-08	0.0790428	0.140374	0.0694148	0.0431505	0.0966149	30.6974
Diabetes mellitus	rs749773	TTC21B	C	T	2	165877228	0.040411	0.00731427	3.29572e-08	0.275264	-0.0137379	0.0338967	0.685267	0.287429	30.5251
Diabetes mellitus	rs150654093	TCF7L2	A	G	10	113239820	0.127941	0.023172	3.36357e-08	0.0195088	0.0830419	0.175545	0.636177	0.0157413	30.4854
Diabetes mellitus	rs3218085	CCND3	T	G	6	41942441	-0.149458	0.0270748	3.38602e-08	0.0160035	-0.00107581	0.210465	0.995922	0.013742	30.4725
Diabetes mellitus	rs190611672	TET1	A	G	10	68632336	0.132036	0.0239651	3.59791e-08	0.0188408	0.233484	0.199629	0.242166	0.013182	30.3547
Diabetes mellitus	rs35005436	GTF2I	T	C	7	74720592	-0.0564142	0.0102399	3.60338e-08	0.884909	0.00840429	0.0440877	0.848818	0.863501	30.3519
Diabetes mellitus	rs554186429	SCRT1	C	G	8	144338209	-0.0798517	0.0145031	3.67451e-08	0.0608778	0.0719648	0.125054	0.564974	0.060185	30.3142
Diabetes mellitus	rs77789961	DLK1	T	C	14	100783921	0.0853579	0.0155282	3.86394e-08	0.0457156	0.0392351	0.0778361	0.61421	0.030568	30.2166
Diabetes mellitus	rs55877252	OSR1	G	T	2	19480708	-0.0727196	0.0132679	4.23292e-08	0.0670691	0.0244648	0.0788174	0.756258	0.0480236	30.0399
Diabetes mellitus	rs6465098	YWHAG	C	T	7	76343630	-0.0358707	0.00655161	4.3728e-08	0.522517	-0.00707598	0.0297671	0.812105	0.507407	29.9767
Diabetes mellitus	rs62484946	FBXL13	C	T	7	102912919	0.0834771	0.015261	4.50122e-08	0.047136	0.0586804	0.0993913	0.554924	0.0400308	29.9205
Diabetes mellitus	rs34029654	TLE4	A	G	9	79339272	-0.0546715	0.0100033	4.61998e-08	0.125173	0.0330989	0.0536142	0.537002	0.0932431	29.87
Diabetes mellitus	rs118158020	PEX2	A	G	8	77189130	-0.0942164	0.0172413	4.64013e-08	0.0392297	0.129411	0.0871755	0.13768	0.0385133	29.8616
Diabetes mellitus	rs6944766	AZGP1	A	G	7	99982748	-0.0455728	0.00834579	4.74602e-08	0.193792	-0.0908408	0.0373145	0.0149139	0.193273	29.8179
Diabetes mellitus	rs81204	KCNQ1	C	T	11	2777075	-0.0412505	0.00756135	4.88529e-08	0.255351	-0.00459754	0.0354426	0.89679	0.241788	29.7618
Hypertension	rs6015445	ZNF831	C	G	20	59126654	0.122374	0.00748051	3.75319e-60	0.162542	-0.0311869	0.0477526	0.513696	0.130186	267.618
Hypertension	rs16998073	FGF5	T	A	4	80263187	0.0908867	0.00598253	3.99485e-52	0.31337	0.0244839	0.0318379	0.441882	0.308465	230.797
Hypertension	rs10776752	WNT2B	T	G	1	112501706	0.110898	0.00734458	1.63644e-51	0.17067	0.0538063	0.0491016	0.273159	0.117792	227.989
Hypertension	rs3918226	NOS3	T	C	7	150993088	0.158459	0.0107723	5.57057e-49	0.0699159	-0.0198514	0.0565048	0.725347	0.0762578	216.38
Hypertension	rs34004783	KCNK3	G	C	2	26693978	-0.0819357	0.00564881	1.12746e-47	0.593582	-0.0256685	0.0331354	0.438543	0.63085	210.394
Hypertension	rs167479	RGL3	G	T	19	11416089	0.0763138	0.00563427	8.531e-42	0.576059	-0.0248042	0.0419008	0.553868	0.550714	183.456
Hypertension	rs880315	CASZ1	C	T	1	10736809	0.0761292	0.0056349	1.35988e-41	0.413507	-0.0216838	0.0310314	0.484697	0.373868	182.528
Hypertension	rs77273740	DBH	T	C	9	133636606	-0.16518	0.0129316	2.30994e-37	0.050174	0.181327	0.188066	0.334962	0.0246408	163.159
Hypertension	rs3735533	HOXA13	C	T	7	27206274	0.120761	0.00959477	2.51768e-36	0.904966	-0.0963213	0.0504068	0.05602	0.914064	158.411
Hypertension	rs653178	ATXN2	T	C	12	111569952	-0.0655857	0.0056213	1.87154e-31	0.585118	0.0424024	0.0305732	0.165468	0.550073	136.127
Hypertension	rs35346340	FES	C	G	15	90884642	0.0718642	0.00624686	1.25864e-30	0.270698	-0.0363348	0.0419459	0.386364	0.297868	132.343
Hypertension	rs612652	LSP1	C	T	11	1865986	0.0624283	0.0056087	8.90225e-29	0.573807	0.015578	0.0389629	0.689292	0.58077	123.891
Hypertension	rs754133	HOXC4, HOXC6, RP11-834C11.12	A	G	12	54025136	-0.0618261	0.00564484	6.45208e-28	0.407722	0.0501772	0.0307107	0.102287	0.385455	119.961
Hypertension	rs604723	ARHGAP42	C	T	11	100739815	0.0685629	0.00634207	3.05985e-27	0.741119	-0.0401108	0.0331607	0.226437	0.727073	116.874
Hypertension	rs9937053	FTO	A	G	16	53765595	0.060342	0.00559594	4.13428e-27	0.42877	-0.0152369	0.0301619	0.613438	0.425139	116.277
Hypertension	rs62426324	RSPO3	T	C	6	126821313	0.0594781	0.00555077	8.62979e-27	0.500236	-0.0416477	0.030008	0.165172	0.461845	114.817
Hypertension	rs2782980	ADRB1	C	T	10	114021768	0.0612701	0.00583387	8.41395e-26	0.654146	0.0363085	0.0328343	0.268808	0.693687	110.302
Hypertension	rs72640287	KIAA2013	T	C	1	11905735	-0.109011	0.010542	4.61424e-25	0.0771018	0.0805019	0.0798422	0.313328	0.0519116	106.929
Hypertension	rs12656497	NPR3	C	T	5	32831833	0.0571764	0.00562317	2.75486e-24	0.585946	0.00184989	0.030017	0.950859	0.592457	103.388
Hypertension	rs17080102	PLEKHG1	C	G	6	150683634	-0.106142	0.0104944	4.77749e-24	0.0762934	0.0318783	0.0555834	0.566291	0.0734677	102.296
Hypertension	rs6860901	FBN2	T	C	5	128536057	0.059561	0.00605094	7.32993e-23	0.297284	-0.00578374	0.032578	0.859088	0.307327	96.8898
Hypertension	rs1317181	CAPN9	T	G	1	230737742	0.0661358	0.00680458	2.49459e-22	0.20937	-0.0327599	0.0351523	0.351366	0.212675	94.4649
Hypertension	rs11105337	ATP2B1	T	A	12	89599730	-0.0984481	0.0104647	5.07458e-21	0.0770195	-0.0444511	0.0510297	0.383709	0.127339	88.5036
Hypertension	rs10786736	CNNM2, NT5C2	C	G	10	103089359	-0.0906741	0.00966809	6.67882e-21	0.091454	0.00294028	0.0464199	0.949495	0.0973346	87.96
Hypertension	rs72689147	GUCY1A3	T	G	4	155718736	-0.0623595	0.00672073	1.71593e-20	0.217712	0.0224144	0.0371603	0.546388	0.199266	86.0939
Hypertension	rs149230570	EIF4B	A	G	12	53024408	0.180623	0.0195756	2.78548e-20	0.0205105	0.235399	0.188654	0.21211	0.0159683	85.1365
Hypertension	rs751984	LRRC10B	C	T	11	61510774	-0.0670123	0.00740938	1.50695e-19	0.170905	0.0277012	0.041659	0.506082	0.144417	81.7985
Hypertension	rs222852	PHF23	G	A	17	7237287	-0.0512171	0.00567263	1.7354e-19	0.395352	0.00606088	0.029807	0.838871	0.421147	81.5194
Hypertension	rs117778193	CDC27	C	T	17	47147555	0.0798916	0.00918689	3.43005e-18	0.101244	0.0688183	0.0637074	0.280042	0.0811804	75.625
Hypertension	rs2643826	SLC4A7	T	C	3	27521497	0.0491146	0.00565607	3.83707e-18	0.404474	-0.0041054	0.0375569	0.912955	0.42865	75.4035
Hypertension	rs10850524	MED13L	C	A	12	115494856	0.0515285	0.00594918	4.65801e-18	0.678352	-0.0187457	0.0305251	0.539144	0.621458	75.0206
Hypertension	rs6961048	EVX1	G	C	7	27288568	0.0695971	0.00807773	6.93905e-18	0.135898	-0.0356602	0.0469119	0.447164	0.115461	74.2341
Hypertension	rs62481856	PIK3CG	A	G	7	106771636	0.0521356	0.00606233	7.97627e-18	0.297804	-0.029223	0.0361929	0.419422	0.242335	73.9588
Hypertension	rs7174250	ABHD17C	T	C	15	80726246	0.0485348	0.00565258	8.98049e-18	0.405516	0.00876231	0.0304981	0.773878	0.43831	73.7247
Hypertension	rs62185661	JAG1	A	G	20	10956332	0.0548578	0.0064874	2.7663e-17	0.241974	-0.10109	0.0359643	0.00494131	0.234155	71.5048
Hypertension	rs6901866	SLC22A7	C	T	6	43292922	0.0516837	0.00612009	3.04229e-17	0.284292	-0.0128747	0.0320653	0.688041	0.289962	71.3168
Hypertension	rs35427	TBX3	G	T	12	115118502	-0.0485854	0.00581385	6.44169e-17	0.365322	-0.0216023	0.0313501	0.49078	0.380453	69.8367
Hypertension	rs188155432	ZSWIM6	T	C	5	61676692	0.151697	0.0181544	6.49083e-17	0.0238195	0.162434	0.258948	0.530473	0.012166	69.8217
Hypertension	rs2274224	PLCE1	C	G	10	94279840	-0.0481519	0.00585595	1.9893e-16	0.344404	0.0275016	0.0301261	0.361304	0.392482	67.6133
Hypertension	rs2704368	FIGN	G	A	2	163587293	-0.0615678	0.00750126	2.25528e-16	0.836753	-0.066376	0.0603926	0.271736	0.863083	67.3657
Hypertension	rs2549805	ERAP1	A	T	5	96841147	0.0575964	0.00707679	3.99301e-16	0.807865	0.0128883	0.0361584	0.721511	0.801841	66.2397
Hypertension	rs9359360	PHIP	T	C	6	78993079	0.0451694	0.00563515	1.09547e-15	0.409612	0.0344562	0.0303858	0.256811	0.39117	64.2507
Hypertension	rs6984496	XKR6	T	G	8	10938583	-0.0443921	0.00561129	2.54918e-15	0.457749	-0.0380283	0.0309204	0.218742	0.501858	62.5873
Hypertension	rs198833	HIST1H2BC	A	G	6	26114280	-0.0691875	0.0087913	3.5465e-15	0.889222	-0.0334463	0.0440392	0.447574	0.868577	61.9368
Hypertension	rs1879053	ENPEP	C	T	4	110475792	-0.0436927	0.00557876	4.80286e-15	0.548249	0.0399924	0.0306087	0.191358	0.563461	61.3398
Hypertension	rs5752822	ZNRF3	G	A	22	28870037	0.0529293	0.00677213	5.46387e-15	0.212799	-0.0612924	0.0376169	0.103231	0.191105	61.086
Hypertension	rs2286526	BCAS3	T	C	17	61394696	0.0473319	0.00613665	1.22914e-14	0.71288	-0.00450058	0.0331667	0.892062	0.71636	59.4902
Hypertension	rs4298	ACE	T	C	17	63479839	-0.0745954	0.00967378	1.24738e-14	0.0920623	-0.0459545	0.059366	0.438879	0.07825	59.4609
Hypertension	rs35783704	ZFPM2	A	G	8	104954030	-0.0593618	0.00770013	1.26619e-14	0.154979	-0.0605096	0.0487964	0.214959	0.125957	59.4317
Hypertension	rs9265981	HLA-B	C	A	6	31348302	0.0483824	0.00631767	1.88452e-14	0.259164	0.0300849	0.0328407	0.359621	0.269957	58.649
Hypertension	rs12828438	APOLD1	G	A	12	12730636	-0.0426247	0.00558324	2.26882e-14	0.533871	0.00597928	0.0304442	0.844296	0.568173	58.2841
Hypertension	rs1888693	CACNB2	A	G	10	18151515	0.043097	0.00569582	3.83619e-14	0.386136	0.0156429	0.0309476	0.613234	0.358889	57.2508
Hypertension	rs7874497	CNTFR	G	A	9	34547538	0.0433846	0.00577134	5.59371e-14	0.627582	-0.0030889	0.0307483	0.919981	0.61448	56.509
Hypertension	rs1952651	EBF1	C	A	5	158384407	-0.0425696	0.00567867	6.55994e-14	0.390936	0.0106182	0.0300041	0.723421	0.405063	56.1961
Hypertension	rs143466522	DOCK6	A	G	19	11207796	0.172396	0.0230063	6.7112e-14	0.0145781	0.124914	0.22798	0.583749	0.0109557	56.1514
Hypertension	rs2465275	HOXA3	A	G	7	27105481	0.062151	0.00830214	7.09251e-14	0.127245	-0.0170807	0.0454995	0.70736	0.114875	56.0423
Hypertension	rs72851658	AMPD3	A	T	11	10312695	0.0523541	0.00700827	8.00018e-14	0.196523	0.00998059	0.0501361	0.842208	0.142084	55.8059
Hypertension	rs57541197	C10orf107	A	G	10	61751548	-0.0683784	0.00918574	9.77012e-14	0.102194	0.00695278	0.0452277	0.877824	0.124837	55.4127
Hypertension	rs55640925	C11orf21	A	C	11	2293355	-0.0547699	0.00737969	1.15611e-13	0.175225	-0.0329412	0.0440474	0.454546	0.150778	55.0817
Hypertension	rs13112725	NPNT	C	G	4	105990585	0.0545831	0.00739814	1.60768e-13	0.828729	0.00566881	0.0347612	0.870456	0.788944	54.4341
Hypertension	rs35198836	CACNA1H	T	C	16	1194631	0.0436478	0.00593951	2.00124e-13	0.321464	0.054449	0.034573	0.11528	0.3003	54.0037
Hypertension	rs67227401	LINC00961	T	C	9	35915060	-0.0681048	0.00931127	2.58881e-13	0.0996756	0.0740206	0.0531482	0.163704	0.0926233	53.498
Hypertension	rs9679855	EDN3	G	A	20	59302566	0.111518	0.0153346	3.53346e-13	0.0335001	0.211669	0.101713	0.0374294	0.0325291	52.8865
Hypertension	rs10217559	PALM2-AKAP2	T	C	9	109989291	0.0436658	0.00602847	4.38026e-13	0.693675	0.00542458	0.0319776	0.865296	0.689916	52.4649
Hypertension	rs10265221	PRKAG2	C	T	7	151717243	0.047612	0.0065805	4.64515e-13	0.232398	0.013254	0.0341227	0.697703	0.261318	52.3498
Hypertension	rs75672964	PODXL	T	C	7	131636251	0.0742783	0.0103435	6.91194e-13	0.0789102	-0.0326993	0.0931816	0.725648	0.0590912	51.569
Hypertension	rs73073676	PDE3A	T	A	12	20198342	-0.0480506	0.00672853	9.24485e-13	0.21958	0.0136372	0.0334046	0.683095	0.281667	50.9985
Hypertension	rs507446	FGF9	T	C	13	21744358	0.0401159	0.00563837	1.12073e-12	0.579577	0.0433495	0.0306722	0.157562	0.59745	50.6204
Hypertension	rs1265002	COL17A1	T	A	10	104095898	-0.0924509	0.0130042	1.166e-12	0.952634	0.0114866	0.145797	0.937204	0.975896	50.5423
Hypertension	rs8045875	CMIP	C	T	16	81569630	0.0400878	0.00565419	1.34184e-12	0.594073	0.0292501	0.0300774	0.330806	0.564468	50.2671
Hypertension	rs148960105	GNAS	T	C	20	58942373	0.113659	0.0161046	1.69434e-12	0.0308126	0.015869	0.205804	0.938538	0.0175503	49.809
Hypertension	rs4617543	LGR4	C	T	11	27460805	-0.0583469	0.00829068	1.95524e-12	0.872693	-0.00373986	0.0545526	0.945344	0.914938	49.5285
Hypertension	rs4320727	RUNX3	A	G	1	25025090	0.0401986	0.00574467	2.60495e-12	0.626015	-0.0706948	0.0303016	0.0196463	0.629221	48.9657
Hypertension	rs2515236	NDUFAF6	G	A	8	94922679	0.0396605	0.00567087	2.6767e-12	0.391391	0.0421367	0.0306888	0.169742	0.38355	48.9122
Hypertension	rs1412834	RP11-145E5.5	C	T	9	22110132	0.0389144	0.00559075	3.39078e-12	0.433918	0.000250311	0.0297324	0.993283	0.477308	48.4485
Hypertension	rs1136165	CKB	T	G	14	103521843	0.0415645	0.00598296	3.72735e-12	0.680293	-0.0462463	0.0311993	0.138264	0.651304	48.2628
Hypertension	rs2278997	HAUS8	A	G	19	17056171	0.0465073	0.00669503	3.74369e-12	0.217805	0.000942739	0.0332741	0.977397	0.251436	48.2544
Hypertension	rs13064931	FGD5	T	C	3	14870061	-0.0403062	0.00581871	4.29833e-12	0.654142	0.0141825	0.031046	0.647798	0.661315	47.9833
Hypertension	rs6918791	NCOA7	G	C	6	125897815	0.0432675	0.00625094	4.46067e-12	0.728541	-0.0296177	0.0330751	0.370537	0.725414	47.9107
Hypertension	rs116099394	SLC4A10	T	G	2	161743572	-0.0544414	0.00786738	4.5196e-12	0.145922	0.0478394	0.0649708	0.461535	0.12126	47.8849
Hypertension	rs997295	MAP2K5	T	G	15	67724005	0.0400458	0.0057949	4.82836e-12	0.644566	0.029282	0.0306805	0.339873	0.620356	47.7554
Hypertension	rs12481717	NOL4L	A	G	20	32627862	0.0486211	0.00704323	5.08276e-12	0.194129	0.00878576	0.0399622	0.825987	0.172405	47.6547
Hypertension	rs1159201	MAST4	G	A	5	67015511	-0.0441236	0.00641825	6.21155e-12	0.249395	0.0444542	0.0338712	0.189369	0.264888	47.2616
Hypertension	rs2699803	SNX10	C	T	7	26383196	0.0379849	0.00558246	1.01508e-11	0.535158	0.00214096	0.029825	0.942774	0.502192	46.2989
Hypertension	rs7898224	SH3PXD2A	A	G	10	103756892	0.0387579	0.00571877	1.22433e-11	0.384235	0.0370272	0.0302971	0.221656	0.386835	45.932
Hypertension	rs10047462	SIK3	T	G	11	116851325	-0.0508866	0.00750972	1.23453e-11	0.837596	0.0825556	0.0446375	0.0643902	0.874248	45.9155
Hypertension	rs16867335	UBE2E3	T	C	2	180594207	0.0417151	0.0061568	1.24022e-11	0.280062	-0.056652	0.0370193	0.125933	0.227642	45.9067
Hypertension	rs78307470	MECOM	G	A	3	169139845	-0.0772115	0.0114005	1.26445e-11	0.0639623	-0.0182231	0.0529157	0.730561	0.071856	45.8687
Hypertension	rs113700836	CLINT1	T	C	5	157967495	0.0472003	0.00701597	1.72544e-11	0.195382	0.00465144	0.0348896	0.893941	0.229531	45.26
Hypertension	rs3821843	CACNA1D	A	G	3	53523985	0.0397867	0.00591572	1.74864e-11	0.659992	-0.0309981	0.0318073	0.32978	0.669553	45.2335
Hypertension	rs489574	AP5B1	A	G	11	65775268	-0.0414815	0.00618197	1.94536e-11	0.283018	0.00664567	0.0316485	0.83368	0.323796	45.0251
Hypertension	rs11973114	MAD1L1	A	G	7	1873634	-0.0433522	0.0064964	2.5015e-11	0.241683	0.00927376	0.0394679	0.814232	0.196207	44.5325
Hypertension	rs516156	INO80	G	A	15	41089059	0.0385346	0.00577822	2.57632e-11	0.362457	0.0109826	0.0300291	0.714564	0.423093	44.4748
Hypertension	rs2888854	ZFP36L2	A	G	2	43208318	-0.0396636	0.0059742	3.155e-11	0.681651	-0.0320436	0.0335015	0.338828	0.673818	44.0783
Hypertension	rs893065	KLF13	T	G	15	31346503	-0.0469609	0.00707379	3.16446e-11	0.194628	-0.030952	0.042454	0.465958	0.161398	44.0726
Hypertension	rs1642772	FXR2	G	A	17	7600841	-0.0367767	0.00554452	3.29003e-11	0.488639	-0.00630953	0.0305555	0.836405	0.541447	43.9964
Hypertension	rs16849273	GRB14	G	A	2	164144678	-0.0601118	0.00907174	3.44271e-11	0.10487	0.0288963	0.04072	0.47793	0.145545	43.9075
Hypertension	rs6538214	ATP2B1	C	A	12	89995520	-0.0367923	0.00555757	3.58674e-11	0.506875	-0.00812334	0.0297252	0.784637	0.521647	43.8272
Hypertension	rs7943119	WT1	G	A	11	32375660	0.0418823	0.00633743	3.87614e-11	0.259006	0.0230816	0.0324807	0.477317	0.274597	43.6752
Hypertension	rs62287891	RSRC1	A	G	3	158513118	0.036906	0.00559874	4.3441e-11	0.44281	-0.00944818	0.046232	0.838069	0.43523	43.4524
Hypertension	rs115493740	PSMB9	A	G	6	32870762	0.0594345	0.00902954	4.63447e-11	0.105175	-0.0624086	0.0544527	0.251751	0.0918316	43.3257
Hypertension	rs12749040	LRIG2	A	G	1	113220081	0.0664122	0.0101084	5.03037e-11	0.0815262	0.0155312	0.0584826	0.790571	0.0792476	43.1649
Hypertension	rs111283598	RUNX3	A	G	1	24902816	0.0613563	0.00934058	5.07224e-11	0.0981566	0.0828979	0.0688339	0.228467	0.0672221	43.149
Hypertension	rs1048565	SPRYD3	T	C	12	53064805	-0.0691215	0.0105787	6.40324e-11	0.0751084	-0.110083	0.058082	0.0580532	0.0694192	42.6935
Hypertension	rs61927854	DIP2B	G	C	12	50620850	-0.0758117	0.0116171	6.76083e-11	0.0612395	-0.0298447	0.0763238	0.695777	0.0496755	42.587
Hypertension	rs4690777	USP38	C	T	4	143188382	-0.0376983	0.00577762	6.80613e-11	0.642846	-0.00554139	0.0301869	0.854351	0.613732	42.5741
Hypertension	rs2230738	ADCY9	T	C	16	4114363	0.0392275	0.00601425	6.91831e-11	0.309959	-0.0271534	0.0340936	0.425777	0.274654	42.542
Hypertension	rs111814912	IGF2BP1	C	T	17	49062230	-0.0880698	0.0135067	7.00971e-11	0.0457687	-0.234481	0.117851	0.0466305	0.0296012	42.5163
Hypertension	rs665759	TRIM29	A	G	11	119922780	0.0413022	0.00638206	9.69617e-11	0.250677	-0.0348662	0.0356976	0.328712	0.248452	41.8817
Hypertension	rs3771612	PKP4	A	G	2	158566826	-0.0520749	0.00810627	1.32718e-10	0.865939	0.0583588	0.0522131	0.263694	0.893343	41.2681
Hypertension	rs17010957	ARHGAP24	C	T	4	85798012	0.0494816	0.00771126	1.39175e-10	0.152678	0.0220388	0.0415885	0.596164	0.153898	41.1753
Hypertension	rs35784342	TCF23	T	C	2	27161153	0.036368	0.0056696	1.41221e-10	0.578232	0.0142852	0.0313939	0.649087	0.529781	41.1466
Hypertension	rs10086575	EBF2	A	G	8	26030594	-0.0388945	0.00607868	1.56895e-10	0.29618	-0.00873959	0.0332011	0.792371	0.274467	40.9409
Hypertension	rs117185762	PHB	T	C	17	49398495	-0.0852696	0.0133613	1.74981e-10	0.0460054	0.0644121	0.1157	0.57772	0.0353092	40.7278
Hypertension	rs4638151	PLPP3	T	C	1	56489714	-0.0366002	0.00573515	1.75093e-10	0.628474	0.0111175	0.0314589	0.723789	0.659336	40.7265
Hypertension	rs57274670	ZNF775	C	G	7	150379067	-0.0402382	0.00630551	1.75432e-10	0.264725	0.0188902	0.0341942	0.580648	0.259992	40.7227
Hypertension	rs2246363	ZEB2	A	G	2	145025715	-0.0414826	0.00650933	1.85609e-10	0.761279	-0.113857	0.0353094	0.00126172	0.753989	40.6125
Hypertension	rs1436138	40057	G	A	17	77320798	-0.0369764	0.00580825	1.9378e-10	0.355854	0.00374606	0.0307132	0.902924	0.358013	40.5283
Hypertension	rs9508490	SLC7A1	T	C	13	29545363	-0.0367507	0.00579069	2.20242e-10	0.641733	0.060239	0.0339213	0.0757588	0.710452	40.2783
Hypertension	rs1571217	FERMT1	T	G	20	6335879	0.0364801	0.005751	2.24947e-10	0.627116	-0.0619544	0.0308657	0.0447258	0.61197	40.237
Hypertension	rs66794444	ZNF521	T	C	18	25313137	0.0563699	0.00891575	2.57353e-10	0.108257	-0.0185726	0.0532798	0.7274	0.098229	39.9741
Hypertension	rs11600607	UBASH3B	G	A	11	122632134	0.0484099	0.00767205	2.79203e-10	0.154694	0.0350575	0.0437716	0.42318	0.13769	39.8149
Hypertension	rs1515114	IRS1	G	A	2	226233671	0.0354524	0.00562047	2.83159e-10	0.429036	-0.07416	0.0304754	0.0149561	0.464418	39.7874
Hypertension	rs3094913	WNT3A	C	T	1	228019279	0.0352875	0.005596	2.86622e-10	0.566415	-0.0404929	0.0297129	0.172944	0.536623	39.7637
Hypertension	rs11871955	BCAS3	T	C	17	61170315	-0.0435556	0.00690826	2.88463e-10	0.798979	-0.0177225	0.0354243	0.616868	0.791935	39.7512
Hypertension	rs2287696	PRDM6	A	G	5	123124637	0.0417987	0.00663644	3.00802e-10	0.223626	0.0328591	0.0396366	0.4071	0.175464	39.6694
Hypertension	rs60961847	RP11-872D17.8, SLC43A3	A	G	11	57416751	-0.0448255	0.00712307	3.11387e-10	0.189821	0.0103919	0.0390595	0.790199	0.1861	39.6019
Hypertension	rs2493292	PRDM16	T	C	1	3412095	0.0556887	0.00886678	3.37272e-10	0.109419	0.0388408	0.04381	0.375308	0.127748	39.4459
Hypertension	rs7107356	AGBL2	G	A	11	47654618	0.0354732	0.00566802	3.88768e-10	0.400245	-0.0276101	0.0299971	0.35735	0.454654	39.1686
Hypertension	rs11645355	SPATA33	A	G	16	89662919	0.038118	0.00610426	4.25167e-10	0.292538	-0.0536515	0.0319376	0.0929802	0.330958	38.9937
Hypertension	rs3802228	CYP11B2, GML	G	A	8	142910802	-0.0349286	0.0055984	4.40271e-10	0.568847	0.00761274	0.0296614	0.797445	0.550234	38.9255
Hypertension	rs4233796	UBE2E3	T	C	2	181223622	0.0407396	0.00656439	5.43e-10	0.765672	0.0817192	0.036456	0.0249884	0.761665	38.5163
Hypertension	rs6927317	PKHD1	C	T	6	51551109	0.0350738	0.00567239	6.27972e-10	0.399742	0.010961	0.0301871	0.716528	0.3975	38.2326
Hypertension	rs4724960	C1GALT1	G	A	7	7201668	0.0344985	0.00558075	6.34162e-10	0.440058	0.00380787	0.0314895	0.903751	0.381706	38.2134
Hypertension	rs62052820	NFAT5	A	G	16	69541335	0.041687	0.00674831	6.51673e-10	0.218506	-0.0793234	0.0360667	0.027853	0.224571	38.1603
Hypertension	rs1021956	ARHGAP10	T	G	4	148058023	-0.0489933	0.00793909	6.77922e-10	0.85746	-0.0356609	0.0395132	0.366787	0.836174	38.0831
Hypertension	rs3774573	CACNA1D	C	T	3	53765933	-0.0400705	0.00650063	7.08908e-10	0.240065	-0.017979	0.0342856	0.600009	0.237862	37.9961
Hypertension	rs72995085	HIVEP2	C	T	6	142872834	-0.0416616	0.00676134	7.19499e-10	0.213677	-0.0747789	0.0396584	0.0593524	0.192451	37.967
Hypertension	rs376510895	NR1H2	A	G	19	50377070	-0.117159	0.0190263	7.37921e-10	0.022376	0.0541265	0.159707	0.734677	0.0214684	37.9178
Hypertension	rs138145996	RERGL	C	T	12	17408554	-0.101678	0.016603	9.12179e-10	0.0298857	0.220303	0.134104	0.100429	0.0189023	37.5043
Hypertension	rs2866278	AUTS2	A	G	7	70357986	0.0383704	0.0063208	1.27509e-09	0.263595	0.0277344	0.0474528	0.558909	0.181723	36.8509
Hypertension	rs55850843	GNAS	T	C	20	58855687	-0.0742503	0.0122508	1.35419e-09	0.055187	0.0922193	0.100029	0.356566	0.0368156	36.7339
Hypertension	rs2478981	ABHD16B	G	T	20	63852557	-0.0346596	0.00574188	1.57707e-09	0.613284	0.0582454	0.0314137	0.0637188	0.615964	36.4367
Hypertension	rs512943	HCN4	T	C	15	73340528	-0.0479795	0.00794952	1.58453e-09	0.143572	-0.149261	0.0507765	0.00328665	0.110256	36.4275
Hypertension	rs149006168	CIZ1	C	G	9	128181674	0.0609449	0.0101155	1.69212e-09	0.0815084	0.0241291	0.0650405	0.710648	0.0605018	36.2994
Hypertension	rs13109690	SPRY1	G	T	4	123892694	-0.0450511	0.00748414	1.74904e-09	0.165585	0.0328513	0.039044	0.400129	0.180007	36.2349
Hypertension	rs72702577	HORMAD1	C	T	1	150718472	-0.056297	0.00937268	1.8957e-09	0.098378	-0.038431	0.0572509	0.502047	0.085582	36.078
Hypertension	rs142391093	ZHX3	G	A	20	41313876	-0.0370309	0.00616627	1.90871e-09	0.287331	0.00661377	0.0356155	0.852681	0.260946	36.0648
Hypertension	rs11667341	HOOK2, MAST1	T	C	19	12855447	-0.0941196	0.0157063	2.06695e-09	0.0332421	-0.00304167	0.109349	0.977809	0.0281737	35.9097
Hypertension	rs303762	C18orf8	C	T	18	23502353	0.0348006	0.00581202	2.12834e-09	0.35071	0.0421132	0.0317242	0.18435	0.346427	35.8525
Hypertension	rs11211570	FOXD2	C	A	1	47598380	0.0514549	0.00863379	2.52674e-09	0.117486	0.00331488	0.0516646	0.948842	0.0929925	35.5182
Hypertension	rs7336692	CDC16	C	T	13	114234842	0.0387518	0.00651591	2.72678e-09	0.236659	-0.0499766	0.0346505	0.149216	0.235227	35.3699
Hypertension	rs7731095	IRX1	T	C	5	3717793	0.0490064	0.00825088	2.85812e-09	0.129564	0.0426233	0.0449604	0.343119	0.118666	35.2781
Hypertension	rs4555841	RANBP17	A	G	5	171027512	0.0341986	0.00578742	3.43922e-09	0.642961	-0.0159554	0.0315848	0.613446	0.666128	34.9178
Hypertension	rs78745308	RAC1	G	C	7	6364627	0.0766176	0.0130149	3.93487e-09	0.0476507	-0.16537	0.102345	0.106136	0.0460103	34.6558
Hypertension	rs62294340	MECOM	A	G	3	169437688	-0.0365337	0.00621415	4.12477e-09	0.278676	-0.0215873	0.0308704	0.484372	0.33697	34.564
Hypertension	rs303948	DACH1	G	A	13	71791920	0.0541811	0.00921914	4.17696e-09	0.100261	-0.0120134	0.0462081	0.794875	0.100491	34.5394
Hypertension	rs2291434	TBC1D1	T	G	4	38385623	-0.0328848	0.00560829	4.52929e-09	0.439383	0.0331311	0.029708	0.264754	0.494956	34.3819
Hypertension	rs915894	NOTCH4	G	T	6	32222613	0.0348394	0.00595405	4.87528e-09	0.317579	-0.0820929	0.0388644	0.0346614	0.358572	34.2386
Hypertension	rs1454651	HSF2BP	G	A	21	43592595	0.0350299	0.00600617	5.46638e-09	0.685523	-0.0213032	0.0312699	0.495701	0.637425	34.0159
Hypertension	rs78058190	PRKAG3	A	G	2	218835276	0.0586099	0.0100818	6.1204e-09	0.0828117	0.121739	0.0921638	0.186534	0.0657186	33.796
Hypertension	rs9529924	DACH1	T	C	13	71885379	-0.033095	0.00569823	6.32456e-09	0.599572	0.0026881	0.0326453	0.934374	0.645387	33.7322
Hypertension	rs12771120	SORCS3	C	A	10	105691244	-0.038429	0.00661766	6.35872e-09	0.228449	-0.0222259	0.0394257	0.572931	0.194782	33.7217
Hypertension	rs6905288	VEGFA	A	G	6	43791136	0.0325823	0.00561773	6.63499e-09	0.566703	0.0765529	0.0298535	0.0103388	0.565522	33.6389
Hypertension	rs1848797	ADO	G	A	10	62793174	-0.0336035	0.00579998	6.88462e-09	0.358009	0.0181856	0.030966	0.557018	0.381223	33.5673
Hypertension	rs1996097	MOBP	C	T	3	39546046	-0.0330993	0.00572078	7.21672e-09	0.378903	0.0151288	0.0307926	0.623206	0.38816	33.4755
Hypertension	rs9692268	CCDC146	T	C	7	76913800	-0.0343696	0.00594187	7.28132e-09	0.677476	0.0834375	0.0399929	0.0369506	0.6421	33.4582
Hypertension	rs11760230	GRIFIN	G	C	7	2490534	-0.0371803	0.00643246	7.46552e-09	0.249469	0.0231302	0.0370226	0.53213	0.231088	33.4096
Hypertension	rs137921167	BCL2L1	G	A	20	31731378	0.108103	0.0187167	7.6602e-09	0.0222077	-0.166256	0.181102	0.358607	0.0166707	33.3593
Hypertension	rs1819074	ADGRV1	A	G	5	91066193	-0.03388	0.0058744	8.05008e-09	0.666179	0.0207699	0.0313748	0.507976	0.673013	33.2629
Hypertension	rs112285172	CPSF6	A	C	12	69307904	-0.0401232	0.00695746	8.07272e-09	0.198984	0.109771	0.0523607	0.0360425	0.175474	33.2575
Hypertension	rs9812461	RYK	A	G	3	134101845	0.0321921	0.00560681	9.37756e-09	0.581008	-0.0161347	0.0297556	0.587653	0.562251	32.9661
Hypertension	rs76386877	PCDH18	C	T	4	137501463	0.0319473	0.00556419	9.37929e-09	0.468611	-0.0208288	0.0377386	0.581001	0.43686	32.9659
Hypertension	rs4822242	PACSIN2	A	G	22	42979433	0.0319253	0.00556329	9.54861e-09	0.507659	-0.0225953	0.0301332	0.453347	0.532888	32.9311
Hypertension	rs116054732	AC013264.1, ANKRD44	A	C	2	197252016	-0.124072	0.0216914	1.06608e-08	0.0170545	-0.0746205	0.186337	0.688817	0.0144077	32.7169
Hypertension	rs11785859	AC026248.1	G	A	8	128366357	-0.0358766	0.00627848	1.10212e-08	0.265975	-0.0463418	0.031353	0.13939	0.308675	32.6523
Hypertension	rs68041310	STIM2	T	G	4	26813819	-0.0362881	0.00636644	1.1987e-08	0.259906	-0.0434835	0.0328057	0.185011	0.306397	32.4889
Hypertension	rs113216630	PREX1	A	G	20	48810866	-0.0552941	0.00973118	1.33009e-08	0.0903502	0.0531706	0.0441382	0.228343	0.123681	32.2869
Hypertension	rs3863166	FBXO4	A	G	5	42089093	0.0366603	0.00645707	1.36638e-08	0.754751	0.0324997	0.0340329	0.339603	0.745951	32.2345
Hypertension	rs3975148	CFDP1	C	A	16	75330981	0.0316689	0.00559685	1.52845e-08	0.555446	-0.0154973	0.0569474	0.78552	0.709391	32.0169
Hypertension	rs7075355	TSPAN14	A	G	10	80449122	-0.0315434	0.00558243	1.60004e-08	0.566977	-0.00103624	0.0300693	0.972509	0.546372	31.9279
Hypertension	rs146847723	GNG7	C	T	19	2580473	0.0450951	0.00798309	1.61551e-08	0.141162	0.0838974	0.0510998	0.100625	0.101179	31.9093
Hypertension	rs10153777	ZNF385B	C	A	2	179808180	-0.0324626	0.00574711	1.61842e-08	0.373046	-0.0131326	0.0329815	0.690496	0.338695	31.9056
Hypertension	rs7070847	CACNB2	A	G	10	18437125	-0.0369762	0.00655155	1.66249e-08	0.234826	-0.0469027	0.0342424	0.170773	0.259216	31.8534
Hypertension	rs73030267	PDE10A	C	A	6	165766124	-0.0626514	0.011124	1.78029e-08	0.0674858	0.0241458	0.0609622	0.692047	0.0659166	31.7205
Hypertension	rs2966083	CMIP	T	G	16	81482117	-0.0317757	0.00564675	1.83096e-08	0.58653	-0.0445086	0.0302667	0.141414	0.566167	31.666
Hypertension	rs141503193	RBMS3, RP11-9J18.1	C	T	3	29396714	0.0886507	0.0157556	1.83781e-08	0.0323427	0.211613	0.177677	0.233654	0.0188447	31.6588
Hypertension	rs7188268	CDH16	T	G	16	66904465	0.0610143	0.0108519	1.88274e-08	0.0699373	-0.0733109	0.0568496	0.197204	0.0703869	31.612
Hypertension	rs2120832	BMPR1B	G	C	4	95003756	-0.0796916	0.0141826	1.92101e-08	0.960679	-0.0760742	0.0830791	0.359833	0.965592	31.5728
Hypertension	rs34924059	ZDHHC18	T	G	1	26832353	0.0430756	0.00767237	1.97274e-08	0.153908	-0.0740804	0.0534275	0.165576	0.157831	31.5213
Hypertension	rs73033340	ZFAND2A	G	A	7	1156056	-0.0556014	0.00993266	2.17045e-08	0.086982	-0.0453194	0.104744	0.665255	0.0578121	31.3358
Hypertension	rs4599004	MAPK4	T	C	18	50613868	-0.0344707	0.00616151	2.21233e-08	0.286131	0.0536515	0.0350092	0.1254	0.245222	31.2987
Hypertension	rs6271	DBH	T	C	9	133657152	-0.0625106	0.0111824	2.26971e-08	0.067042	0.094086	0.0784812	0.230592	0.0705222	31.2491
Hypertension	rs10935179	MSL2	T	G	3	136189944	-0.100717	0.0180356	2.34574e-08	0.024749	0.00791452	0.0991825	0.936398	0.0262428	31.1849
Hypertension	rs12503104	LEF1	T	C	4	108141354	-0.0312802	0.00560934	2.45471e-08	0.44656	-0.0365361	0.038534	0.343052	0.444842	31.0968
Hypertension	rs10846167	PTPRO	T	C	12	15363011	0.036081	0.00647065	2.45969e-08	0.240726	-0.0102888	0.0329577	0.754903	0.275095	31.0929
Hypertension	rs12035921	RAB3GAP2	C	A	1	220207477	0.031536	0.0056563	2.4699e-08	0.405215	-0.00167265	0.0308724	0.956792	0.421595	31.0848
Hypertension	rs289033	KCNN2	G	A	5	114785739	-0.0314672	0.00564683	2.51061e-08	0.592826	0.0406372	0.0305393	0.183303	0.622131	31.0532
Hypertension	rs77924615	PDILT	A	G	16	20381010	-0.037294	0.00671277	2.76529e-08	0.22305	0.00746032	0.0375973	0.842711	0.207141	30.8656
Hypertension	rs193686	MET	T	C	7	116791373	-0.0343117	0.00617661	2.7746e-08	0.719163	0.0128425	0.032589	0.693526	0.700074	30.8592
Hypertension	rs192807858	OGFRL1	T	G	6	71391227	0.0928665	0.0167225	2.80175e-08	0.0285062	-0.152688	0.202963	0.451872	0.0162114	30.8401
Hypertension	rs112968778	CHST1	T	G	11	45538333	0.07934	0.0143392	3.14637e-08	0.0399735	-0.144071	0.072548	0.0470477	0.0499599	30.615
Hypertension	rs3740051	SIRT1	G	A	10	67884201	0.0454353	0.00821886	3.23579e-08	0.130118	-0.0475721	0.0525376	0.365208	0.0949335	30.5607
Hypertension	rs9297164	PURG	T	C	8	30968002	-0.0316908	0.00574123	3.39281e-08	0.619885	0.0196453	0.0306619	0.521712	0.588322	30.4689
Hypertension	rs7813760	TUSC3	T	G	8	15518821	-0.0929464	0.0168723	3.61227e-08	0.0283123	0.0590469	0.0623399	0.343549	0.0430454	30.3471
Hypertension	rs4691670	MAP9	T	C	4	155482095	-0.0312864	0.00568084	3.64259e-08	0.399389	0.0787147	0.0305623	0.0100081	0.474674	30.331
Hypertension	rs9808753	IFNGR2	G	A	21	33415005	0.0392048	0.00712216	3.69956e-08	0.185394	0.0635055	0.0509907	0.212973	0.163197	30.3009
Hypertension	rs6504213	PECAM1	C	T	17	64304354	0.0307724	0.0055918	3.73113e-08	0.560832	-0.0063331	0.0302228	0.834021	0.576354	30.2844
Hypertension	rs62097680	CTDP1	G	A	18	79640329	-0.0686334	0.0124837	3.84494e-08	0.0533535	-0.0202041	0.0849195	0.811943	0.0602337	30.2263
Hypertension	rs76503758	TFAP2D	T	C	6	50669892	-0.0639132	0.0116267	3.86029e-08	0.0625259	-0.08413	0.114565	0.462742	0.0352214	30.2182
Hypertension	rs630901	CDC42EP3	A	T	2	37757827	0.0331743	0.00604342	4.03497e-08	0.304272	0.0320533	0.0452577	0.478796	0.294213	30.1327
Hypertension	rs17624723	EBF1	A	G	5	158542506	0.047138	0.00859086	4.08837e-08	0.117473	0.0121203	0.0496226	0.807037	0.111832	30.1071
Hypertension	rs6743357	ANTXR1	A	G	2	69039159	-0.0510415	0.00931081	4.2063e-08	0.0994703	0.0798329	0.0615806	0.194839	0.0630107	30.0519
Hypertension	rs2483912	AFAP1L2	C	T	10	114388035	-0.0305752	0.00559086	4.53127e-08	0.500339	-0.00208205	0.0305959	0.945746	0.5162	29.9076
Hypertension	rs188460025	CASC10	T	C	10	21439525	-0.0599068	0.0109638	4.65404e-08	0.0698814	-0.0524437	0.127411	0.680626	0.042384	29.8559
Hypertension	rs6591561	MS4A4A	G	A	11	60302703	-0.0365174	0.00668625	4.71933e-08	0.224357	-0.0176206	0.0325402	0.588162	0.261801	29.8287
Hypertension	rs11024271	NCR3LG1	C	T	11	17373993	-0.0304671	0.00558234	4.82148e-08	0.561106	-0.0483592	0.030245	0.10984	0.593171	29.7872
Hypertension	rs74593044	UBQLN4	G	C	1	156047077	0.0559978	0.0102648	4.88776e-08	0.0796423	0.0150318	0.0587464	0.798046	0.0799583	29.7605
Migraine	rs11172113	LRP1	C	T	12	57133500	-0.096665	0.00761802	6.80456e-37	0.399294	0.061994	0.0300625	0.0391912	0.408758	161.011
Migraine	rs9349379	PHACTR1	G	A	6	12903725	-0.08719	0.00746756	1.69395e-31	0.451972	-0.0311503	0.0299227	0.297863	0.429076	136.325
Migraine	rs11153082	FHL5	G	A	6	96611790	0.0787009	0.00804842	1.39348e-22	0.298631	0.000369351	0.0315279	0.990653	0.310613	95.6177
Migraine	rs10797381	PRDM16	A	T	1	3155918	0.0813756	0.00856296	2.03517e-21	0.244693	-0.0527631	0.0351892	0.133767	0.236151	90.311
Migraine	rs4910165	MRVI1	G	C	11	10652497	0.0732589	0.00793467	2.63694e-20	0.669096	0.0445241	0.0325811	0.171762	0.676896	85.2438
Migraine	rs2160875	FGF6	T	C	12	4418156	-0.061779	0.00745703	1.1844e-16	0.474976	0.0273145	0.0302229	0.366118	0.495931	68.6357
Migraine	rs10187654	TRPM8	T	C	2	233905414	-0.0849572	0.0103476	2.20648e-16	0.156402	-0.00383661	0.0374771	0.918461	0.179638	67.4095
Migraine	rs34097149	GPR149	C	T	3	154545386	-0.133655	0.0171726	7.07946e-15	0.0522934	-0.182062	0.0889875	0.0407631	0.0371523	60.5757
Migraine	rs7040792	ASTN2	C	T	9	116486714	-0.0582598	0.00755523	1.24652e-14	0.413527	0.00546414	0.030452	0.857596	0.391074	59.4624
Migraine	rs4839428	NGF	A	G	1	115257390	-0.057895	0.00751764	1.34772e-14	0.56251	0.00210107	0.0299511	0.944074	0.569524	59.3088
Migraine	rs4379368	SUGCT	T	C	7	40426601	0.0790738	0.0102788	1.43847e-14	0.150558	0.0602037	0.0447844	0.178851	0.1268	59.1807
Migraine	rs7080472	PLCE1	T	G	10	94253193	-0.0587859	0.00798098	1.76157e-13	0.327041	0.0167607	0.0303239	0.580455	0.379281	54.2543
Migraine	rs4556923	ZEB2	T	C	2	144498941	0.072306	0.00989998	2.80092e-13	0.167256	-0.0238237	0.0429221	0.578864	0.148827	53.3433
Migraine	rs4888422	RP11-77K12.1	G	A	16	75436678	-0.0540066	0.00744579	4.06724e-13	0.5455	-0.0213175	0.0395914	0.590274	0.584412	52.6105
Migraine	rs11172048	SDR9C7	T	C	12	56909438	0.118971	0.01706	3.08816e-12	0.0480312	0.00453061	0.0688318	0.94752	0.0411983	48.6322
Migraine	rs34338164	PLEK	C	A	2	68388414	0.154892	0.0224469	5.18561e-12	0.0263915	0.0933482	0.132412	0.480822	0.0172647	47.6152
Migraine	rs7106623	CALCB	A	C	11	15015053	0.143867	0.0210686	8.58025e-12	0.030014	-0.373345	0.166433	0.0248825	0.0177487	46.6285
Migraine	rs3827986	SLC24A3	A	G	20	19494370	0.0609136	0.0090275	1.50349e-11	0.211048	0.0186747	0.033808	0.580691	0.236612	45.5296
Migraine	rs4648469	PRDM16	G	A	1	3294986	-0.0641198	0.0095997	2.39994e-11	0.818972	0.020044	0.0374596	0.592592	0.800718	44.6138
Migraine	rs144385563	ATP23	T	C	12	58117342	0.168595	0.0266639	2.56602e-10	0.0189319	0.087811	0.212371	0.679256	0.0116902	39.9799
Migraine	rs3790455	MEF2D	T	C	1	156486509	-0.0472258	0.00750509	3.12385e-10	0.580318	0.0491383	0.0307836	0.110433	0.623119	39.5956
Migraine	rs58190199	ZEB2	T	C	2	145111993	0.0487813	0.00790141	6.66899e-10	0.328339	-0.0335524	0.0344923	0.330678	0.29471	38.1151
Migraine	rs34708962	GJA1	G	A	6	121463526	0.0696013	0.0114234	1.10884e-09	0.119077	0.0916883	0.0416427	0.0276803	0.139888	37.1231
Migraine	rs7649804	TGFBR2	G	T	3	30414647	0.0495444	0.00818627	1.42945e-09	0.289107	0.0247886	0.0316408	0.433369	0.311	36.6283
Migraine	rs10973173	PAX5	G	C	9	37052247	0.051504	0.00866935	2.83407e-09	0.236798	0.0343107	0.0400393	0.391486	0.190042	35.2946
Migraine	rs36132266	ZFP36L1	T	G	14	68799306	0.0453616	0.00765271	3.07532e-09	0.378432	-0.0171777	0.0298957	0.565571	0.411351	35.1355
Migraine	rs113106720	DTL	T	G	1	212051604	0.0441059	0.00750466	4.17436e-09	0.428477	0.00355254	0.038184	0.925874	0.418939	34.5407
Migraine	rs7387985	GPR20	C	G	8	141349787	-0.0533785	0.00918356	6.15829e-09	0.798513	0.00997154	0.0374638	0.790113	0.805994	33.784
Migraine	rs11900362	PID1	G	A	2	229138685	0.0437875	0.00762861	9.47284e-09	0.379138	-0.0205886	0.0315889	0.514551	0.387263	32.9465
Migraine	rs77505508	OS9	A	G	12	57676845	0.142423	0.0249534	1.14625e-08	0.0212923	0.0388009	0.110842	0.726295	0.0205621	32.5762
Migraine	rs115973879	BTN2A1	T	C	6	26472441	-0.1331	0.0235038	1.4883e-08	0.0269344	0.0868948	0.132692	0.512558	0.0247894	32.0686
Migraine	rs762158	KCNE2	G	C	21	34281370	-0.052656	0.00931987	1.60579e-08	0.203147	-0.0101091	0.0351879	0.773891	0.243194	31.921
Migraine	rs10479762	MAD1L1	C	T	7	2005716	-0.0430711	0.00763232	1.66871e-08	0.619617	0.0101506	0.0299982	0.73508	0.579064	31.8463
Migraine	rs4320727	RUNX3	A	G	1	25025090	0.0432025	0.00770512	2.05878e-08	0.626011	-0.0706948	0.0303016	0.0196463	0.629221	31.4383
Migraine	rs616060	SLX4IP	A	G	20	10567157	-0.0435393	0.00776614	2.06695e-08	0.358478	0.0435592	0.030708	0.156046	0.364333	31.4306
Migraine	rs12436072	HHIPL1	A	G	14	99668969	-0.04209	0.00751001	2.08824e-08	0.429995	-0.0315509	0.0299618	0.292323	0.425722	31.4106
Migraine	rs10747003	FXN	C	T	9	69087182	-0.042208	0.00753145	2.09175e-08	0.430106	-0.00449371	0.0296602	0.879576	0.452743	31.4074
Migraine	rs1952391	INSM2	C	A	14	35534103	-0.0500912	0.00894577	2.15055e-08	0.226726	-0.0503455	0.0370831	0.174577	0.202749	31.3536
Migraine	rs9321819	NMBR	C	G	6	141444181	0.123687	0.0223093	2.95366e-08	0.969675	-0.0512153	0.0673912	0.447273	0.958852	30.738
Migraine	rs61421564	GFOD2	C	T	16	67674227	0.0532099	0.00968889	3.9775e-08	0.175463	-0.023868	0.0399406	0.550115	0.168685	30.1604
Multiple sclerosis	rs9268807	HLA-DRA	G	C	6	32456138	-0.830293	0.0326369	9.03649e-143	0.860593	-0.0379177	0.0430536	0.378476	0.853477	647.21
Multiple sclerosis	rs187929344	HCG27	T	A	6	31215519	0.976952	0.0820559	1.10205e-32	0.0166228	0.149288	0.197385	0.449452	0.0112609	141.751
Multiple sclerosis	rs2016216	RPP21	A	G	6	30410049	-0.276988	0.0342978	6.69422e-16	0.258181	0.00665383	0.0350713	0.849526	0.227726	65.2213
Multiple sclerosis	rs28360002	HLA-A	C	T	6	29919370	0.483481	0.0615267	3.90122e-15	0.0466602	-0.0295129	0.0953491	0.756922	0.0654823	61.7492
Multiple sclerosis	rs114766555	MICB	A	G	6	31498306	-0.73096	0.107855	1.2249e-11	0.0287772	0.0785563	0.12931	0.543516	0.0239937	45.9311
Multiple sclerosis	rs34147202	IFI30	T	C	19	18179605	-0.212046	0.0341094	5.07937e-10	0.257411	-0.0312005	0.0343652	0.363926	0.268045	38.6467
Multiple sclerosis	rs8045630	CLEC16A	C	T	16	11137483	-0.175844	0.0291041	1.52297e-09	0.579456	0.0582734	0.0309181	0.0594612	0.623123	36.5045
Multiple sclerosis	rs10421112	EPS15L1	T	C	19	16414580	0.172809	0.0297195	6.07533e-09	0.360049	0.00155138	0.0322364	0.961617	0.330234	33.8104
Multiple sclerosis	rs72929943	DSG4	C	A	18	31417024	0.257168	0.0454506	1.52971e-08	0.097292	0.0546069	0.0524443	0.297767	0.0865853	32.0151
Multiple sclerosis	rs72722498	EVI5	C	T	1	92562616	0.221137	0.0396944	2.53291e-08	0.136662	-0.00684553	0.0424128	0.871776	0.143407	31.0359
Multiple sclerosis	rs115037059	IFT80, RP11-432B6.3	C	T	3	160288685	-0.678715	0.123193	3.60097e-08	0.0218868	-0.0453083	0.131993	0.7314	0.0175747	30.3531
Multiple sclerosis	rs28529403	MAPK3	C	T	16	30123335	-0.161544	0.0293499	3.71074e-08	0.436115	-0.052932	0.0302414	0.0800636	0.417677	30.2948
Myocardial infarction	rs1537371	RP11-145E5.5	A	C	9	22099569	0.205905	0.0102665	1.79102e-89	0.00903717	0.00903717	0.0296983	0.7609	0.419367	402.243
Myocardial infarction	rs9349379	PHACTR1	G	A	6	12903725	0.136873	0.0102007	4.74024e-41	-0.0311503	-0.0311503	0.0299227	0.297863	0.451153	180.043
Myocardial infarction	rs118039278	LPA	A	G	6	160564494	0.276023	0.0232471	1.62667e-32	0.0355697	0.0355697	0.0614404	0.562637	0.0456111	140.979
Myocardial infarction	rs7412	APOE	T	C	19	44908822	-0.232693	0.023376	2.41379e-23	0.0607361	0.0607361	0.0580165	0.295156	0.0536119	99.0892
Myocardial infarction	rs28451064	MRPS6	A	G	21	34221526	0.1324	0.0139502	2.2914e-21	-0.0529066	-0.0529066	0.0458442	0.248478	0.153157	90.0772
Myocardial infarction	rs55965782	EDNRA	C	T	4	147457290	0.141785	0.0151354	7.40798e-21	-0.0587908	-0.0587908	0.0430689	0.17224	0.126123	87.7552
Myocardial infarction	rs11591147	PCSK9	T	G	1	55039974	-0.268899	0.0287704	9.06985e-21	0.163904	0.163904	0.139685	0.240644	0.0364805	87.3548
Myocardial infarction	rs12052058	SMARCA4	T	G	19	11048849	-0.105933	0.0126592	5.85733e-17	-0.0447845	-0.0447845	0.0355482	0.207732	0.211511	70.0245
Myocardial infarction	rs7164299	ABHD2	C	G	15	89036690	-0.107455	0.0132663	5.50427e-16	0.0131755	0.0131755	0.0480764	0.784043	0.192249	65.6075
Myocardial infarction	rs9515203	COL4A2	C	T	13	110397276	-0.0933061	0.0116894	1.43814e-15	-0.033872	-0.033872	0.042139	0.421503	0.26215	63.7141
Myocardial infarction	rs7452960	LPA	A	G	6	160520609	0.364745	0.0472866	1.22405e-14	-0.0883973	-0.0883973	0.0827318	0.285304	0.0106478	59.498
Myocardial infarction	rs3927760	PLPP3	A	C	1	56536655	0.101432	0.0134893	5.50047e-14	-0.00197734	-0.00197734	0.045156	0.965072	0.16734	56.542
Myocardial infarction	rs1909195	MIA3	C	T	1	222623985	0.0968957	0.0128872	5.53095e-14	0.0382835	0.0382835	0.0354704	0.28045	0.799027	56.5317
Myocardial infarction	rs12324886	ADAMTS7	G	A	15	78761766	-0.0798219	0.0106298	5.9484e-14	0.0220587	0.0220587	0.0414756	0.594832	0.636876	56.3889
Myocardial infarction	rs3918226	NOS3	T	C	7	150993088	0.142092	0.0196692	5.04429e-13	-0.0198514	-0.0198514	0.0565048	0.725347	0.0697918	52.1874
Myocardial infarction	rs72934535	NBEAL1	C	T	2	203104250	0.122969	0.0171694	7.94511e-13	0.0586745	0.0586745	0.0500059	0.240654	0.0954187	51.2957
Myocardial infarction	rs162185	TCF21	C	T	6	133905009	-0.0722799	0.0102424	1.70216e-12	-0.00711468	-0.00711468	0.0303832	0.814857	0.476909	49.8003
Myocardial infarction	rs4948807	C10orf142	A	T	10	43994980	0.0773895	0.0111538	3.96461e-12	-0.0322456	-0.0322456	0.0387897	0.405807	0.693907	48.1414
Myocardial infarction	rs4350997	TTC29	T	C	4	147110243	-0.0838031	0.0124026	1.40961e-11	-0.0147869	-0.0147869	0.0379878	0.697089	0.786869	45.6557
Myocardial infarction	rs2107595	HDAC9	A	G	7	19009765	0.0869981	0.0128895	1.4832e-11	-0.0416836	-0.0416836	0.0383525	0.277101	0.192769	45.5562
Myocardial infarction	rs7213347	SMG6	C	G	17	2249963	0.0755209	0.0112965	2.30409e-11	0.0475302	0.0475302	0.0325473	0.144197	0.707703	44.6937
Myocardial infarction	rs653178	ATXN2	T	C	12	111569952	-0.068887	0.0103527	2.85233e-11	0.0424024	0.0424024	0.0305732	0.165468	0.585262	44.2759
Myocardial infarction	rs639750	PCSK9	T	G	1	55053342	0.0679972	0.0103991	6.2044e-11	-0.00143941	-0.00143941	0.031654	0.96373	0.583662	42.7554
Myocardial infarction	rs533968955	CCDC85C	T	C	14	99604319	0.274658	0.0421023	6.86594e-11	0.0483377	0.0483377	0.250156	0.846779	0.0141907	42.5572
Myocardial infarction	rs17026396	MAT2A	C	T	2	85532004	0.0657861	0.0103353	1.95083e-10	-0.0265471	-0.0265471	0.0306119	0.385824	0.425757	40.5156
Myocardial infarction	rs7668383	EDNRA	C	T	4	147351643	-0.0843811	0.0133895	2.93718e-10	-0.00615309	-0.00615309	0.0375464	0.869826	0.180641	39.7156
Myocardial infarction	rs646776	CELSR2	T	C	1	109275908	0.0781937	0.0125119	4.11604e-10	0.0369207	0.0369207	0.0360203	0.305365	0.784674	39.0568
Myocardial infarction	rs9989421	CFDP1	G	A	16	75388686	0.0745065	0.0119268	4.18466e-10	-0.0559316	-0.0559316	0.036317	0.123537	0.750897	39.0248
Myocardial infarction	rs35574960	KCNK5	T	C	6	39165015	-0.0984868	0.0160812	9.10584e-10	-0.0418665	-0.0418665	0.0471761	0.374837	0.11712	37.5076
Myocardial infarction	rs2246828	LIPA	A	G	10	89246195	0.0644247	0.0106785	1.60838e-09	0.0068519	0.0068519	0.0320854	0.830897	0.350582	36.3986
Myocardial infarction	rs17489268	LPL	A	T	8	19994534	-0.0716171	0.0119615	2.13388e-09	-0.0519695	-0.0519695	0.0339283	0.125586	0.246149	35.8478
Myocardial infarction	rs55845370	GGT7	G	A	20	34845826	0.061997	0.0105013	3.55361e-09	0.0447076	0.0447076	0.0315809	0.156876	0.383634	34.8542
Myocardial infarction	rs12713468	EHBP1	A	G	2	62756078	-0.0627048	0.010707	4.72868e-09	0.0188125	0.0188125	0.0325771	0.563617	0.356858	34.2978
Myocardial infarction	rs9932382	XPO6	C	T	16	28242148	0.0657869	0.0112595	5.1331e-09	0.0452464	0.0452464	0.0325096	0.163987	0.700263	34.1382
Myocardial infarction	rs10056700	RAD50	C	T	5	132631790	-0.0622277	0.010931	1.24997e-08	-0.0279708	-0.0279708	0.0331401	0.39866	0.331553	32.4077
Myocardial infarction	rs11619038	COL4A1	T	C	13	110271452	0.0887032	0.0156639	1.48816e-08	-0.0682651	-0.0682651	0.0454103	0.132762	0.118764	32.0685
Myocardial infarction	rs28673728	INPP5B	G	A	1	37943401	0.057635	0.0102403	1.8202e-08	0.00244569	0.00244569	0.0299509	0.93492	0.538762	31.6772
Myocardial infarction	rs2811711	CDKN2A, RP11-145E5.5	C	T	9	21993965	0.0928134	0.0166064	2.2837e-08	0.0300007	0.0300007	0.0454587	0.509283	0.103497	31.2371
Myocardial infarction	rs4932372	FURIN	C	A	15	90864045	0.0635491	0.0114215	2.63706e-08	-0.0490069	-0.0490069	0.0413263	0.23568	0.275422	30.958
Myocardial infarction	rs16986953	TTC32	A	G	2	19742712	0.107007	0.0192543	2.73571e-08	-0.0236017	-0.0236017	0.053675	0.660144	0.0730183	30.8865
Myocardial infarction	rs142816409	SI	G	A	3	163269902	0.0920505	0.0168261	4.48239e-08	-0.104786	-0.104786	0.0547565	0.0556612	0.0995047	29.9285
Myocardial infarction	rs642803	OVOL1	T	C	11	65793149	-0.0572536	0.0104891	4.80408e-08	-0.000232151	-0.000232151	0.0297173	0.993767	0.396963	29.794
Myocardial infarction	rs11970276	GMDS	G	A	6	2139216	0.0659112	0.0120799	4.86284e-08	0.00707645	0.00707645	0.0388994	0.855648	0.230537	29.7709
Myocardial infarction	rs415434	ZC3H12D	G	A	6	149451509	-0.0559179	0.0102555	4.96672e-08	-0.0291	-0.0291	0.0298276	0.32926	0.523	29.7295
Osteoarthritis	rs2290011	TACC3	T	G	4	1744502	0.0638758	0.00620038	6.90717e-25	0.434128	-0.0423795	0.0307391	0.167992	0.3866	106.129
Osteoarthritis	rs8047587	FTO	T	G	16	53764710	0.0601588	0.00619769	2.82488e-22	0.441406	-0.0221945	0.0304209	0.465648	0.440089	94.219
Osteoarthritis	rs3755381	TGFA	C	T	2	70491563	-0.0567172	0.00622343	7.97627e-20	0.574151	0.0429907	0.0308268	0.16314	0.54739	83.0558
Osteoarthritis	rs224333	GDF5	G	A	20	35436182	0.0524591	0.00627814	6.49681e-17	0.585671	-0.00708924	0.0306	0.816791	0.61618	69.82
Osteoarthritis	rs7539021	COLGALT2	G	A	1	183966697	0.0491437	0.00628258	5.19039e-15	0.589513	-0.00587972	0.0380723	0.877266	0.60053	61.1871
Osteoarthritis	rs10408721	SLC44A2	T	C	19	10647643	-0.0500298	0.00655112	2.22638e-14	0.672099	0.040779	0.0320803	0.203674	0.672117	58.3212
Osteoarthritis	rs2120250	C17orf67	T	G	17	56775122	-0.0474735	0.00641948	1.41156e-13	0.389446	-0.01598	0.0304165	0.599323	0.407389	54.6894
Osteoarthritis	rs116488202	HLA-B	T	C	6	31377139	0.0835888	0.0114111	2.38561e-13	0.0773232	0.0958549	0.0676737	0.15665	0.0608924	53.6588
Osteoarthritis	rs2716213	MAP2K6	G	T	17	69501422	0.0455848	0.00625925	3.27039e-13	0.414298	0.00691361	0.0301387	0.818563	0.407831	53.039
Osteoarthritis	rs34419890	SPTBN2	C	T	11	66734153	-0.119513	0.0166363	6.77798e-13	0.0371859	0.0816118	0.0651658	0.210435	0.0577931	51.608
Osteoarthritis	rs201023435	MICA	TAC	T	6	31422588	0.0805159	0.0112892	9.88325e-13	0.0793119	0.0936993	0.102557	0.360913	0.0632496	50.8671
Osteoarthritis	rs10948196	AL161905.1, SUPT3H	T	A	6	44991647	0.0419506	0.00628298	2.44118e-11	0.406161	-0.008809	0.0309557	0.775975	0.391934	44.5805
Osteoarthritis	rs74897778	CCDC146	G	C	7	76993927	-0.0476553	0.00715298	2.69588e-11	0.25095	0.0856518	0.0557836	0.124678	0.193657	44.3862
Osteoarthritis	rs12899068	CYP19A1	G	A	15	51246613	-0.0412502	0.00621456	3.1864e-11	0.564358	-0.00937358	0.0298356	0.753388	0.570469	44.0587
Osteoarthritis	rs2280465	ACAN	A	G	15	88874398	-0.0550312	0.00834782	4.33112e-11	0.16418	-0.0237733	0.0364031	0.51372	0.200034	43.4582
Osteoarthritis	rs62070644	ATAD5	T	G	17	30846930	-0.0439694	0.0068797	1.64611e-10	0.282984	0.0155737	0.034381	0.650567	0.273967	40.8472
Osteoarthritis	rs8022238	MAPK1IP1L	A	G	14	55078672	-0.0392548	0.00615979	1.85674e-10	0.508455	-0.0107884	0.0308796	0.726812	0.462133	40.6119
Osteoarthritis	rs4838036	STRBP	T	G	9	123254225	-0.0535132	0.00841423	2.01958e-10	0.160982	-0.0750764	0.0518885	0.147931	0.155809	40.4476
Osteoarthritis	rs72704742	TRAF3	T	C	14	102917027	0.070585	0.0112287	3.25447e-10	0.081048	0.0618251	0.0759398	0.415568	0.0556982	39.5154
Osteoarthritis	rs2039027	CASC10	G	A	10	21349035	0.0469564	0.00773513	1.27476e-09	0.19695	0.0440576	0.0384587	0.251967	0.189537	36.8514
Osteoarthritis	rs10846653	FAM101A	G	A	12	124313540	0.0396903	0.00653948	1.28443e-09	0.332952	0.0636274	0.0340243	0.061476	0.27651	36.8368
Osteoarthritis	rs78632920	RP11-33O4.2, SLC23A3	T	G	2	219161648	0.0671917	0.0111238	1.53766e-09	0.0827868	-0.0771151	0.0582904	0.185853	0.0830592	36.4859
Osteoarthritis	rs10161389	CRADD	C	T	12	93747483	0.0370446	0.00615658	1.77599e-09	0.481522	0.00613677	0.0304199	0.840124	0.492154	36.2052
Osteoarthritis	rs374353280	PLOD2	A	G	3	146097144	0.0773923	0.0128835	1.88899e-09	0.0595635	0.0166423	0.113249	0.883169	0.049479	36.0851
Osteoarthritis	rs4702	FURIN	A	G	15	90883330	-0.0370112	0.0062027	2.41719e-09	0.528813	0.0174507	0.0372741	0.639661	0.54313	35.6045
Osteoarthritis	rs139215645	KRT5	T	G	12	52508388	-0.11268	0.0189529	2.76032e-09	0.0287873	0.0479548	0.105018	0.647934	0.0280692	35.3462
Osteoarthritis	rs7980561	SOX5	C	T	12	23845954	0.0387932	0.00655085	3.18317e-09	0.662769	0.0202439	0.0321953	0.52949	0.6727	35.0684
Osteoarthritis	rs1016968	SLC25A13	A	T	7	96166676	0.0379495	0.00641513	3.30605e-09	0.358291	0.0283683	0.0305455	0.353032	0.360358	34.9946
Osteoarthritis	rs1480474	HMGA2	G	A	12	65933163	-0.03749	0.00633924	3.33972e-09	0.390649	-0.00406431	0.030658	0.894534	0.401314	34.9749
Osteoarthritis	rs8130812	CXADR	T	G	21	17042457	-0.042805	0.00726678	3.85008e-09	0.238435	0.00847047	0.0360407	0.814189	0.233458	34.698
Osteoarthritis	rs10817111	LPAR1	T	A	9	110916445	0.037296	0.00634341	4.11538e-09	0.385561	-0.0308755	0.0310674	0.320309	0.365377	34.5684
Osteoarthritis	rs12583091	FOXO1	A	G	13	40554742	-0.0654462	0.0111518	4.39309e-09	0.0852481	0.0134738	0.0745292	0.856536	0.0469091	34.4413
Osteoarthritis	rs11245778	OR4C12	G	A	11	50630517	-0.0360538	0.00618679	5.62497e-09	0.541949	-0.0180002	0.030775	0.558618	0.528281	33.9603
Osteoarthritis	rs10276861	GTF2IRD1	A	G	7	74567941	-0.0454384	0.00784587	6.98088e-09	0.810279	0.0312301	0.0463527	0.500471	0.77005	33.5401
Osteoarthritis	rs536782130	TTLL7	T	C	1	84031688	0.103753	0.018006	8.30577e-09	0.0299107	0.207135	0.246805	0.401321	0.0155417	33.2022
Osteoarthritis	rs72634839	SLC35E2	T	C	1	1742672	0.0365242	0.00634304	8.50433e-09	0.429468	-0.0248866	0.0390251	0.523664	0.435448	33.1563
Osteoarthritis	rs4606747	SRR	T	C	17	2306577	-0.0362812	0.00631185	9.02464e-09	0.613771	-0.02654	0.0304567	0.383536	0.625769	33.0408
Osteoarthritis	rs13032431	EMILIN1	T	G	2	27078536	0.0675937	0.0117655	9.18798e-09	0.0747743	0.014938	0.0749124	0.841945	0.0595599	33.0059
Osteoarthritis	rs1058335	FOXP2	T	C	7	114693609	-0.0406577	0.00709603	1.00647e-08	0.257866	0.0531041	0.037371	0.155317	0.216982	32.8288
Osteoarthritis	rs11756977	DST	T	C	6	56555740	0.0450616	0.00788071	1.07813e-08	0.187012	-0.0524199	0.0334951	0.117582	0.243268	32.6951
Osteoarthritis	rs11605956	ANO3	C	T	11	26191319	0.0356025	0.00627304	1.38306e-08	0.408549	0.0130317	0.0324408	0.687898	0.351139	32.211
Osteoarthritis	rs8004888	FLRT2	A	G	14	85469069	0.0356785	0.00631075	1.57116e-08	0.399918	-0.00318725	0.0299883	0.915358	0.456567	31.9633
Osteoarthritis	rs3736649	VDAC3	G	A	8	42401781	0.051698	0.0091445	1.57253e-08	0.129825	0.0143985	0.0565112	0.798885	0.0911208	31.9615
Osteoarthritis	rs10487787	DGKB	C	T	7	14922183	-0.057817	0.0102361	1.62006e-08	0.102186	-0.0569483	0.0587519	0.332394	0.0729792	31.9038
Osteoarthritis	rs13022337	TMEM18	G	A	2	632609	0.0473054	0.00837602	1.62585e-08	0.836197	0.0130638	0.0398761	0.743207	0.833149	31.8967
Osteoarthritis	rs66989638	C2orf40	A	G	2	106073280	0.0446592	0.00791006	1.64346e-08	0.185933	0.0184267	0.0466671	0.692951	0.147856	31.8759
Osteoarthritis	rs4098282	COL11A1	A	G	1	103004991	0.0504172	0.00895547	1.80447e-08	0.861534	0.00952953	0.0417181	0.819315	0.851031	31.6943
Osteoarthritis	rs7145753	MARK3	A	G	14	103399763	0.0368311	0.00656959	2.06695e-08	0.326278	-0.030536	0.0322538	0.343769	0.303029	31.4306
Osteoarthritis	rs181149112	LY86	C	T	6	6838788	-0.0989312	0.0176924	2.24802e-08	0.0327075	-0.174647	0.185943	0.347604	0.019417	31.2675
Osteoarthritis	rs17386576	UNC5C	G	A	4	95541483	0.0346399	0.00621137	2.44895e-08	0.528964	-0.0720728	0.0300572	0.0164914	0.497124	31.1013
Osteoarthritis	rs6765484	RBM6	T	C	3	50003880	-0.034523	0.00620497	2.64028e-08	0.560195	0.00384066	0.030126	0.898555	0.51139	30.9555
Osteoarthritis	rs141316891	RAB10	C	T	2	26012562	0.0814147	0.014673	2.87952e-08	0.0463854	0.060859	0.137483	0.658008	0.023705	30.787
Osteoarthritis	rs10131337	PAX9	T	C	14	36675311	-0.0396568	0.00714912	2.90476e-08	0.250412	0.0367068	0.0352918	0.298296	0.250141	30.7702
Osteoarthritis	rs980463	TUSC1	C	T	9	25353852	0.0343966	0.00622076	3.21477e-08	0.438512	-0.021917	0.0297676	0.461566	0.477625	30.5734
Osteoarthritis	rs10414043	APOC1	A	G	19	44912456	-0.0469465	0.00849197	3.23281e-08	0.161196	0.0673941	0.043798	0.123866	0.143609	30.5625
Osteoarthritis	rs227722	C17orf67	A	G	17	56702120	0.0376532	0.00683338	3.58451e-08	0.286494	-0.0194764	0.0345123	0.572528	0.264476	30.3622
Osteoarthritis	rs9277559	HLA-DPB1	C	T	6	33088954	-0.0425762	0.0077312	3.6488e-08	0.198463	0.0114601	0.0437256	0.793251	0.216684	30.3277
Osteoarthritis	rs7941828	MPPED2	T	C	11	30408784	-0.0367839	0.00668851	3.80733e-08	0.307561	0.02966	0.0309869	0.338476	0.336159	30.2452
Osteoarthritis	rs4281434	ADK	G	A	10	74483014	-0.0361135	0.00657747	4.00848e-08	0.676465	0.0453305	0.0325974	0.164342	0.704871	30.1454
Osteoarthritis	rs1800472	TGFB1	A	G	19	41341955	0.0921822	0.016842	4.41631e-08	0.0336517	0.0156574	0.100091	0.875692	0.0256099	29.9576
Osteoarthritis	rs284271	PEX14	G	A	1	10594312	-0.0470572	0.00863196	4.99448e-08	0.849853	-0.0826628	0.0487905	0.0902196	0.881356	29.7189
Rheumatoid arthritis	rs9268145	C6orf10	G	T	6	32289507	0.455384	0.0150342	1e-200	0.182745	0.0209389	0.036144	0.562373	0.212368	917.476
Rheumatoid arthritis	rs115625939	HLA-DQA1	G	A	6	32615807	-0.515971	0.0207537	1.93642e-136	0.131425	0.0166322	0.0552166	0.763248	0.113051	618.101
Rheumatoid arthritis	rs28366143	MICA	A	C	6	31397055	0.445639	0.0180028	2.81838e-135	0.114772	0.00469644	0.0430259	0.913081	0.134282	612.754
Rheumatoid arthritis	rs2476601	PTPN22	G	A	1	113834946	-0.355788	0.0165552	1.89234e-102	0.851561	0.0122345	0.0496071	0.805196	0.877851	461.864
Rheumatoid arthritis	rs73728294	HCG27	G	A	6	31202450	0.266793	0.0187368	5.24928e-46	0.113191	0.062832	0.0518009	0.225148	0.0988041	202.749
Rheumatoid arthritis	rs9265884	HLA-B	C	T	6	31345435	0.18446	0.0139766	9.03441e-40	0.269229	0.0203887	0.0406416	0.615898	0.322002	174.181
Rheumatoid arthritis	rs72849211	ZSCAN9	G	C	6	28215118	0.219033	0.0179948	4.38127e-34	0.130083	0.0134945	0.053837	0.802082	0.101116	148.158
Rheumatoid arthritis	rs34517899	ITPR3	G	C	6	33667532	-0.196803	0.0212676	2.1697e-20	0.11029	-0.0276203	0.041074	0.501295	0.14588	85.6301
Rheumatoid arthritis	rs7731626	ANKRD55	A	G	5	56148856	-0.117043	0.0144327	5.07809e-16	0.278721	-0.012154	0.039151	0.756228	0.328103	65.7651
Rheumatoid arthritis	rs11513729	MAPKAPK5	T	C	12	111835695	0.103409	0.0130686	2.5171e-15	0.380545	-0.0624365	0.0313838	0.0466513	0.39417	62.6121
Rheumatoid arthritis	rs3087243	CTLA4	A	G	2	203874196	-0.106542	0.0137219	8.20352e-15	0.329393	-0.00716651	0.0309345	0.816797	0.392857	60.2855
Rheumatoid arthritis	rs7574865	STAT4	G	T	2	191099907	-0.113486	0.0148621	2.24182e-14	0.767394	0.016191	0.0356455	0.64967	0.771629	58.3075
Rheumatoid arthritis	rs34536443	TYK2	C	G	19	10352442	-0.305253	0.0406406	5.86543e-14	0.0300851	0.0421143	0.0791115	0.594489	0.0384816	56.4157
Rheumatoid arthritis	rs16903065	AC026248.1	A	C	8	128528218	-0.142869	0.0206494	4.55512e-12	0.115562	-0.0876087	0.0448328	0.0506868	0.124172	47.8697
Rheumatoid arthritis	rs78248443	CACHD1	T	C	1	64689489	-0.173002	0.025304	8.09096e-12	0.0753395	-0.128351	0.0745982	0.0853286	0.0582328	46.7438
Rheumatoid arthritis	rs13246321	TNPO3	C	T	7	129061277	0.119359	0.0174779	8.5428e-12	0.149836	-0.0670387	0.0444498	0.131506	0.133059	46.6371
Rheumatoid arthritis	rs706778	IL2RA	T	C	10	6056986	0.0866177	0.0128056	1.34153e-11	0.524034	-0.0219013	0.0297385	0.461449	0.458014	45.7524
Rheumatoid arthritis	rs8002731	COG6	C	A	13	39788092	-0.0901996	0.0133849	1.59551e-11	0.362796	-0.0528482	0.0315963	0.0944045	0.354143	45.4129
Rheumatoid arthritis	rs6456160	CCR6	C	T	6	167117605	-0.081607	0.0127784	1.69918e-10	0.556798	-0.000747839	0.037429	0.984059	0.561734	40.7851
Rheumatoid arthritis	rs7902904	ARID5B	A	G	10	62048902	0.0816081	0.0128543	2.1716e-10	0.530366	0.0431858	0.0299826	0.149765	0.46551	40.306
Rheumatoid arthritis	rs548877	ATP5L	G	A	11	118429525	0.102047	0.0164451	5.45896e-10	0.176029	-0.0485777	0.0421606	0.249237	0.150219	38.5059
Rheumatoid arthritis	rs76824778	MOV10	C	T	1	112696883	0.130532	0.0215222	1.31981e-09	0.0906656	0.150636	0.0782123	0.0541062	0.0582122	36.7841
Rheumatoid arthritis	rs76715626	IL21R	C	T	16	27386721	0.15301	0.0258617	3.28905e-09	0.0595064	0.0913345	0.128677	0.477831	0.0590254	35.0046
Rheumatoid arthritis	rs2045793	POU3F1	G	A	1	38169790	-0.0881601	0.0150533	4.72672e-09	0.242732	-0.0179262	0.0358702	0.617249	0.248706	34.2989
Stroke	rs1333048	RP11-145E5.5	C	A	9	22125348	0.0997955	0.00821118	5.48782e-34	0.417956	-0.000702297	0.0294582	0.98098	0.46363	147.71
Stroke	rs62397687	TAP2, XXbac-BPG246D15.9	T	C	6	32834232	0.0606834	0.00979566	5.83123e-10	0.217812	-0.051411	0.0381406	0.177679	0.203278	38.3771
Stroke	rs2066865	FGG	A	G	4	154604124	0.0539591	0.00882405	9.65539e-10	0.301235	-0.0629932	0.0337671	0.0621087	0.266281	37.3933
Stroke	rs75946928	CTD-2135J3.4, PINX1	A	G	8	10811954	-0.0609388	0.010537	7.32437e-09	0.189579	-0.021045	0.0426616	0.6218	0.177516	33.4467
Stroke	rs3918226	NOS3	T	C	7	150993088	0.0893181	0.0158648	1.80256e-08	0.0695665	-0.0198514	0.0565048	0.725347	0.0762578	31.6964
Stroke	rs118039278	LPA	A	G	6	160564494	0.108724	0.019362	1.96164e-08	0.0452045	0.0355697	0.0614404	0.562637	0.0646744	31.5319
Stroke	rs12052201	SMARCA4	T	G	19	11048420	-0.0566338	0.0100933	2.01104e-08	0.206272	-0.0452765	0.035701	0.204721	0.229097	31.4836
Stroke	rs7137828	ATXN2	T	C	12	111494996	-0.0458615	0.008248	2.69284e-08	0.587744	0.0391894	0.0306626	0.201219	0.550531	30.9171
Stroke	rs7188012	GCSH	A	G	16	81111161	-0.151648	0.0274749	3.39907e-08	0.978081	0.113832	0.0883497	0.197597	0.981047	30.465
Stroke	rs3776299	ARHGAP26	A	G	5	143128086	0.044981	0.00815218	3.43534e-08	0.504617	0.0196141	0.0301953	0.515967	0.473238	30.4446
Stroke	rs79318212	FOXF2	G	A	6	1365009	0.0656551	0.0119617	4.04688e-08	0.132641	-0.0116962	0.0488293	0.810693	0.118587	30.1267
F-statistics per variant were estimated as β²/SE². SE indicates standard error.

## Sheet: ST3
Supplementary Table 3. Primary and sensitivity analyses testing the association of genetically predicted venous thromboembolism with long COVID using different instrument construction parameters.
Exposure	Outcome	LD R² (genetic instrument)	P-value (genetic instrument)	Variants in genetic instrument (n)	β	SE (β)	95% CI (β)	OR	95% CI (OR)	P-value
Venous thromboembolism	Long COVID	R²<0.1	P<5.0×10-4	1857	0.0562206	0.0168145	0.023-0.089	1.05783	1.024-1.093	0.000827026
Venous thromboembolism	Long COVID	R²<0.01	P<5.0×10-4	1195	0.0464583	0.0212354	0.005-0.088	1.04755	1.005-1.092	0.0286862
Venous thromboembolism	Long COVID	R²<0.001	P<5.0×10-4	501	0.0753326	0.0296536	0.017-0.133	1.07824	1.017-1.143	0.011072
Venous thromboembolism	Long COVID	R²<0.0001	P<5.0×10-4	323	0.0629388	0.0341222	-0.004-0.13	1.06496	0.996-1.139	0.0651091
Venous thromboembolism	Long COVID	R²<0.1	P<5.0×10-6	268	0.139668	0.0282339	0.084-0.195	1.14989	1.088-1.215	7.543e-07
Venous thromboembolism	Long COVID	R²<0.01	P<5.0×10-6	133	0.124105	0.0392929	0.047-0.201	1.13214	1.048-1.223	0.00158603
Venous thromboembolism	Long COVID	R²<0.001	P<5.0×10-6	82	0.151213	0.045386	0.062-0.24	1.16324	1.064-1.271	0.000863134
Venous thromboembolism	Long COVID	R²<0.0001	P<5.0×10-6	68	0.154367	0.0474454	0.061-0.247	1.16692	1.063-1.281	0.00113967
Venous thromboembolism	Long COVID	R²<0.1	P<5.0×10-8	128	0.158354	0.0328253	0.094-0.223	1.17158	1.099-1.249	1.40614e-06
Venous thromboembolism	Long COVID	R²<0.01	P<5.0×10-8	59	0.16156	0.0514694	0.061-0.262	1.17534	1.063-1.3	0.00169549
Venous thromboembolism	Long COVID	R²<0.001	P<5.0×10-8	35	0.188198	0.0579498	0.075-0.302	1.20707	1.077-1.352	0.0011638
Venous thromboembolism	Long COVID	R²<0.0001	P<5.0×10-8	29	0.206267	0.0576999	0.093-0.319	1.22908	1.098-1.376	0.000350475
Venous thromboembolism	Long COVID	R²<0.1	P<5.0×10-10	83	0.138931	0.0357841	0.069-0.209	1.14905	1.071-1.233	0.000103393
Venous thromboembolism	Long COVID	R²<0.01	P<5.0×10-10	38	0.140833	0.0574787	0.028-0.253	1.15123	1.029-1.289	0.0142785
Venous thromboembolism	Long COVID	R²<0.001	P<5.0×10-10	22	0.174921	0.0639408	0.05-0.3	1.19115	1.051-1.35	0.00622515
Venous thromboembolism	Long COVID	R²<0.0001	P<5.0×10-10	20	0.189248	0.0635108	0.065-0.314	1.20834	1.067-1.369	0.00288456
All genetic associations were calculated using the inverse-variance-weighted method using genetic instruments that were constructed using the indicated linkage disequilibrium (LD) R² and P-value thresholds. Genetic association data for venous thromboembolism were obtained from FinnGen; those for long COVID were obtained from the Long COVID Host Genetics Initiative using the broad control (or popu…

## Sheet: ST4
Supplementary Table 4. Replication analyses testing the association of genetically predicted venous thromboembolism risk with long COVID using genetic instruments from the Million Veteran Program.
Exposure	Outcome	LD R² (genetic instrument)	P-value (genetic instrument)	Variants in genetic instrument (n)	β	SE (β)	95% CI (β)	OR	95% CI (OR)	P-value
Venous thromboembolism	Long COVID	R²<0.1	P<5.0×10-4	904	0.0371871	0.0149312	0.008-0.066	1.03789	1.008-1.069	0.0127538
Venous thromboembolism	Long COVID	R²<0.01	P<5.0×10-4	704	0.018383	0.0173065	-0.016-0.052	1.01855	0.985-1.054	0.288144
Venous thromboembolism	Long COVID	R²<0.001	P<5.0×10-4	374	0.0363622	0.0219924	-0.007-0.079	1.03703	0.993-1.083	0.098249
Venous thromboembolism	Long COVID	R²<0.0001	P<5.0×10-4	244	0.0660997	0.0255783	0.016-0.116	1.06833	1.016-1.123	0.00976034
Venous thromboembolism	Long COVID	R²<0.1	P<5.0×10-6	81	0.0872799	0.029523	0.029-0.145	1.0912	1.03-1.156	0.00311319
Venous thromboembolism	Long COVID	R²<0.01	P<5.0×10-6	46	0.0805015	0.0411272	0-0.161	1.08383	1-1.175	0.0503027
Venous thromboembolism	Long COVID	R²<0.001	P<5.0×10-6	37	0.0713363	0.0436386	-0.014-0.157	1.07394	0.986-1.17	0.102111
Venous thromboembolism	Long COVID	R²<0.0001	P<5.0×10-6	32	0.094681	0.0450928	0.006-0.183	1.09931	1.006-1.201	0.0357559
Venous thromboembolism	Long COVID	R²<0.1	P<5.0×10-8	42	0.103948	0.0314727	0.042-0.166	1.10954	1.043-1.18	0.000957258
Venous thromboembolism	Long COVID	R²<0.01	P<5.0×10-8	18	0.109987	0.0437532	0.024-0.196	1.11626	1.025-1.216	0.0119439
Venous thromboembolism	Long COVID	R²<0.001	P<5.0×10-8	16	0.108496	0.0483753	0.014-0.203	1.1146	1.014-1.225	0.0249098
Venous thromboembolism	Long COVID	R²<0.0001	P<5.0×10-8	15	0.122802	0.0468582	0.031-0.215	1.13066	1.031-1.239	0.00877438
Venous thromboembolism	Long COVID	R²<0.1	P<5.0×10-10	32	0.104839	0.0331123	0.04-0.17	1.11053	1.041-1.185	0.00154463
Venous thromboembolism	Long COVID	R²<0.01	P<5.0×10-10	15	0.101329	0.045451	0.012-0.19	1.10664	1.012-1.21	0.0257871
Venous thromboembolism	Long COVID	R²<0.001	P<5.0×10-10	13	0.098802	0.050998	-0.001-0.199	1.10385	0.999-1.22	0.0527
Venous thromboembolism	Long COVID	R²<0.0001	P<5.0×10-10	11	0.108727	0.0508179	0.009-0.208	1.11486	1.009-1.232	0.0323922
All genetic associations were calculated using the inverse-variance-weighted method using genetic instruments that were constructed using the indicated linkage disequilibrium (LD) R² and P-value thresholds. Genetic association data for venous thromboembolism were obtained from the Million Veteran Program; those for long COVID were obtained from the Long COVID Host Genetics Initiative using the br…

## Sheet: ST5
Supplementary Table 5. Replication analyses testing the association of genetically predicted venous thromboembolism risk with long COVID using a strict definition for long COVID controls (from the Long COVID Host Genetics Initiative).
Exposure	Outcome	LD R² (genetic instrument)	P-value (genetic instrument)	Variants in genetic instrument (n)	β	SE (β)	95% CI (β)	OR	95% CI (OR)	P-value
Venous thromboembolism	Long COVID	R²<0.1	P<5.0×10-4	1808	0.0462836	0.0174204	0.012-0.08	1.04737	1.012-1.084	0.00788728
Venous thromboembolism	Long COVID	R²<0.01	P<5.0×10-4	1170	0.0343088	0.0219931	-0.009-0.077	1.0349	0.991-1.08	0.118765
Venous thromboembolism	Long COVID	R²<0.001	P<5.0×10-4	497	0.0614429	0.0303719	0.002-0.121	1.06337	1.002-1.129	0.0430711
Venous thromboembolism	Long COVID	R²<0.0001	P<5.0×10-4	315	0.0365687	0.035334	-0.033-0.106	1.03725	0.968-1.112	0.300696
Venous thromboembolism	Long COVID	R²<0.1	P<5.0×10-6	262	0.102719	0.0291998	0.045-0.16	1.10818	1.047-1.173	0.000435146
Venous thromboembolism	Long COVID	R²<0.01	P<5.0×10-6	129	0.0899712	0.040443	0.011-0.169	1.09414	1.011-1.184	0.0261054
Venous thromboembolism	Long COVID	R²<0.001	P<5.0×10-6	80	0.113607	0.046297	0.023-0.204	1.12031	1.023-1.227	0.0141328
Venous thromboembolism	Long COVID	R²<0.0001	P<5.0×10-6	65	0.0965904	0.0490276	0-0.193	1.10141	1-1.212	0.0488241
Venous thromboembolism	Long COVID	R²<0.1	P<5.0×10-8	123	0.110756	0.0339248	0.044-0.177	1.11712	1.045-1.194	0.00109559
Venous thromboembolism	Long COVID	R²<0.01	P<5.0×10-8	55	0.094618	0.0483893	0-0.189	1.09924	1-1.209	0.0505419
Venous thromboembolism	Long COVID	R²<0.001	P<5.0×10-8	35	0.1204	0.0544304	0.014-0.227	1.12795	1.014-1.255	0.0269667
Venous thromboembolism	Long COVID	R²<0.0001	P<5.0×10-8	27	0.118311	0.0555029	0.01-0.227	1.12559	1.01-1.255	0.033039
Venous thromboembolism	Long COVID	R²<0.1	P<5.0×10-10	79	0.0768149	0.0366955	0.005-0.149	1.07984	1.005-1.16	0.0363216
Venous thromboembolism	Long COVID	R²<0.01	P<5.0×10-10	35	0.0581281	0.0538512	-0.047-0.164	1.05985	0.954-1.178	0.2804
Venous thromboembolism	Long COVID	R²<0.001	P<5.0×10-10	19	0.0962537	0.0568072	-0.015-0.208	1.10104	0.985-1.231	0.0901908
Venous thromboembolism	Long COVID	R²<0.0001	P<5.0×10-10	18	0.0982204	0.0575716	-0.015-0.211	1.10321	0.985-1.235	0.0879975
All genetic associations were calculated using the inverse-variance-weighted method using genetic instruments that were constructed using the indicated linkage disequilibrium (LD) R² and P-value thresholds. Genetic association data for venous thromboembolism were obtained from FinnGen; those for long COVID were obtained from the Long COVID Host Genetics Initiative using the strict control (or tes…

## Sheet: ST6
Supplementary Table 6. Replication analyses testing the association of genetically predicted venous thromboembolism risk with long COVID in the Post-Hospitalization COVID-19 (PHOSP-COVID) study.
Exposure	Outcome	LD R² (genetic instrument)	P-value (genetic instrument)	Variants in genetic instrument (n)	β	SE (β)	95% CI (β)	OR	95% CI (OR)	P-value
Venous thromboembolism	Long COVID	R²<0.1	P<5.0×10-4	1733	0.0922486	0.053083	-0.012-0.196	1.09664	0.988-1.217	0.0822431
Venous thromboembolism	Long COVID	R²<0.01	P<5.0×10-4	1141	0.128438	0.0667873	-0.002-0.259	1.13705	0.998-1.296	0.0544681
Venous thromboembolism	Long COVID	R²<0.001	P<5.0×10-4	486	0.148471	0.0929371	-0.034-0.331	1.16006	0.967-1.392	0.110146
Venous thromboembolism	Long COVID	R²<0.0001	P<5.0×10-4	316	0.174402	0.107938	-0.037-0.386	1.19053	0.964-1.471	0.106146
Venous thromboembolism	Long COVID	R²<0.1	P<5.0×10-6	257	0.177628	0.0904898	0-0.355	1.19438	1-1.426	0.0496512
Venous thromboembolism	Long COVID	R²<0.01	P<5.0×10-6	124	0.212638	0.127038	-0.036-0.462	1.23694	0.964-1.587	0.0941675
Venous thromboembolism	Long COVID	R²<0.001	P<5.0×10-6	80	0.207945	0.145561	-0.077-0.493	1.23115	0.926-1.638	0.153127
Venous thromboembolism	Long COVID	R²<0.0001	P<5.0×10-6	65	0.218608	0.154729	-0.085-0.522	1.24434	0.919-1.685	0.157702
Venous thromboembolism	Long COVID	R²<0.1	P<5.0×10-8	118	0.219494	0.105915	0.012-0.427	1.24545	1.012-1.533	0.0382315
Venous thromboembolism	Long COVID	R²<0.01	P<5.0×10-8	53	0.376318	0.149073	0.084-0.668	1.45691	1.088-1.951	0.0115898
Venous thromboembolism	Long COVID	R²<0.001	P<5.0×10-8	35	0.362197	0.167377	0.034-0.69	1.43648	1.035-1.994	0.0304672
Venous thromboembolism	Long COVID	R²<0.0001	P<5.0×10-8	27	0.391851	0.176658	0.046-0.738	1.47972	1.047-2.092	0.0265454
Venous thromboembolism	Long COVID	R²<0.1	P<5.0×10-10	77	0.250275	0.114089	0.027-0.474	1.28438	1.027-1.606	0.028258
Venous thromboembolism	Long COVID	R²<0.01	P<5.0×10-10	34	0.442548	0.159291	0.13-0.755	1.55667	1.139-2.127	0.00546545
Venous thromboembolism	Long COVID	R²<0.001	P<5.0×10-10	19	0.45219	0.182299	0.095-0.809	1.57175	1.1-2.247	0.0131202
Venous thromboembolism	Long COVID	R²<0.0001	P<5.0×10-10	18	0.417876	0.184845	0.056-0.78	1.51873	1.057-2.182	0.0237788
All genetic associations were calculated using the inverse-variance-weighted method using genetic instruments that were constructed using the indicated linkage disequilibrium (LD) R² and P-value thresholds. Genetic association data for venous thromboembolism were obtained from FinnGen; those for long COVID were obtained from the Post-Hospitalization COVID-19 (PHOSP-COVID) study. CI indicates conf…

## Sheet: ST7
Supplementary Table 7. Analyses testing the association of genetically predicted risk for venous thromboembolism and other conditions with long COVID.
Exposure	Outcome	LD R² (genetic instrument)	P-value (genetic instrument)	Variants in genetic instrument (n)	β	SE (β)	95% CI (β)	OR	95% CI (OR)	P-value
Venous thromboembolism	Long COVID	R²<0.001	P<5.0×10-8	35	0.188198	0.0579498	0.075 to 0.302	1.20707	1.077 to 1.352	0.0011638
Deep vein thrombosis	Long COVID	R²<0.001	P<5.0×10-8	14	0.0915409	0.0545289	-0.015 to 0.198	1.09586	0.985 to 1.219	0.0931993
Pulmonary embolism	Long COVID	R²<0.001	P<5.0×10-8	20	0.159169	0.0695444	0.023 to 0.295	1.17254	1.023 to 1.344	0.0220949
Atrial fibrillation	Long COVID	R²<0.001	P<5.0×10-8	96	-0.0355591	0.0445523	-0.123 to 0.052	0.965066	0.884 to 1.053	0.424787
Asthma	Long COVID	R²<0.001	P<5.0×10-8	46	-0.175785	0.087246	-0.347 to -0.005	0.838798	0.707 to 0.995	0.0439236
Chronic kidney disease	Long COVID	R²<0.001	P<5.0×10-8	5	-0.0584869	0.121093	-0.296 to 0.179	0.943191	0.744 to 1.196	0.629101
Chronic lower respiratory disease	Long COVID	R²<0.001	P<5.0×10-8	59	-0.0751653	0.0968117	-0.265 to 0.115	0.92759	0.767 to 1.121	0.437508
Coronary artery disease	Long COVID	R²<0.001	P<5.0×10-8	88	-0.0209221	0.0389319	-0.097 to 0.055	0.979295	0.907 to 1.057	0.590989
Dementia	Long COVID	R²<0.001	P<5.0×10-8	15	-0.0164993	0.0651626	-0.144 to 0.111	0.983636	0.866 to 1.118	0.800112
Diabetes mellitus	Long COVID	R²<0.001	P<5.0×10-8	182	0.0224801	0.0435664	-0.063 to 0.108	1.02273	0.939 to 1.114	0.605857
Hypertension	Long COVID	R²<0.001	P<5.0×10-8	218	-0.0894267	0.0562345	-0.2 to 0.021	0.914455	0.819 to 1.021	0.111779
Migraine	Long COVID	R²<0.001	P<5.0×10-8	40	-0.0555982	0.0994326	-0.25 to 0.139	0.945919	0.778 to 1.149	0.576056
Multiple sclerosis	Long COVID	R²<0.001	P<5.0×10-8	12	0.0342829	0.0372209	-0.039 to 0.107	1.03488	0.962 to 1.113	0.357016
Myocardial infarction	Long COVID	R²<0.001	P<5.0×10-8	44	-0.0281078	0.0569393	-0.14 to 0.083	0.972284	0.87 to 1.087	0.621556
Osteoarthritis	Long COVID	R²<0.001	P<5.0×10-8	61	-0.148073	0.106057	-0.356 to 0.06	0.862368	0.701 to 1.062	0.162663
Rheumatoid arthritis	Long COVID	R²<0.001	P<5.0×10-8	24	0.0382336	0.0434157	-0.047 to 0.123	1.03897	0.954 to 1.131	0.378512
Stroke	Long COVID	R²<0.001	P<5.0×10-8	11	-0.152909	0.171206	-0.488 to 0.183	0.858208	0.614 to 1.2	0.371788
All genetic associations were calculated using the inverse-variance-weighted method using genetic instruments that were constructed using the indicated linkage disequilibrium (LD) R² and P-value thresholds. Genetic association data for the different exposure conditions were obtained from FinnGen; those for long COVID were obtained from the Long COVID Host Genetics Initiative using the broad contr…

## Sheet: ST8
Supplementary Table 8. Multivariable MR analyses evaluating the effects of genetically predicted venous thromboembolism risk on long COVID while adjusting for acute COVID-19 phenotypes.
Model	Exposure	Outcome	LD R² (genetic instrument)	P-value (genetic instrument)	Variants in genetic instrument (n)	β	SE (β)	95% CI (β)	OR	95% CI (OR)	P-value
Venous thromboembolism and critical COVID-19	Venous thromboembolism	Long COVID	R²<0.001	P<5.0×10-8	59	0.18947	0.0532106	0.085 to 0.294	1.20861	1.089 to 1.341	0.000369794
Venous thromboembolism and critical COVID-19	Critical COVID-19	Long COVID	R²<0.001	P<5.0×10-8	59	0.166006	0.0496869	0.069 to 0.263	1.18058	1.071 to 1.301	0.00083466
Venous thromboembolism and hospitalized COVID-19	Venous thromboembolism	Long COVID	R²<0.001	P<5.0×10-8	62	0.186635	0.0525773	0.084 to 0.29	1.20519	1.087 to 1.336	0.00038563
Venous thromboembolism and hospitalized COVID-19	Hospitalized COVID-19	Long COVID	R²<0.001	P<5.0×10-8	62	0.233891	0.0866212	0.064 to 0.404	1.26351	1.066 to 1.497	0.0069306
Venous thromboembolism and SARS-CoV-2 infection	Venous thromboembolism	Long COVID	R²<0.001	P<5.0×10-8	45	0.132278	0.0547565	0.025 to 0.24	1.14143	1.025 to 1.271	0.0157033
Venous thromboembolism and SARS-CoV-2 infection	SARS-CoV-2 infection	Long COVID	R²<0.001	P<5.0×10-8	45	0.611002	0.212572	0.194 to 1.028	1.84228	1.215 to 2.794	0.00404888
All genetic associations were calculated using the inverse-variance-weighted method in multivariable MR models. Genetic instruments were constructed with genetic variants associated with venous thromboembolism and/or the indicated acute COVID-19 phenotypes using the indicated linkage disequilibrium (LD) R² and P-value thresholds Genetic association data for venous thromboembolism were obtained fr…

## Sheet: ST9
Supplementary Table 9. Diagnostic codes for long COVID-resembling phenotypes from FinnGen.
Phenotype	Phenotype code (FinnGen)	Phenotype category	Phenotype long name (FinnGen)	Cases	Controls	Download link	Control exclude	Control pre-conditions	Control conditions	Included FinnGen endpoints	Pre-conditions (applied per register entry)	Conditions (applied per person)	Outpatient visit (ICD codes)	Outpatient visit (operation codes)	Hospital discharge records (only main entry used)	Hospital discharge records (ATC codes)	Hospital discharge records (ICD-10)	Hospital discharge records (ICD-9)	Hospital discharge records (ICD-8)	Hospital discharge records (ICD-10 to exclude)	Hospital discharge records (ICD-9 to exclude)	Hospital discharge records (ICD-8 to exclude)	Cause of deaths (only main entry used)	Cause of deaths (ICD-10)	Cause of deaths (ICD-9)	Cause of deaths (ICD-8)	Cause of deaths (ICD-10 to exclude)	Cause of deaths (ICD-9 to exclude)	Cause of deaths (ICD-8 to exclude)	Operations (NOMESCO codes)	Operations (Finnish Hospital League codes)	Operations (Heart Patients codes [V1])	Operations (Heart Patients codes [V2])	Reimbursement (KELA codes)	Reimbursement (ICD codes)	Medicine purchases (ATC; other register data required)	Medicine purchases (ATC)	Medicine purchases (VNRO; other register data required)	Medicine purchases (VNRO)
Chronic lower respiratory diseases	J10_LOWCHRON	X Diseases of the respiratory system (J10_)	Chronic lower respiratory diseases	73878	338303	https://storage.googleapis.com/finngen-public-data-r10/summary_stats/finngen_R10_J10_LOWCHRON.gz				J10_BRONCH, J10_SIMPLBRONCH, J10_BRONCHNAS, J10_COPD, J10_ASTHMA, J10_BRONCHIECTASIS, J10_ASTHMACOPDKELA							J4							J4
Functional dyspepsia	K11_FUNCDYSP	XI Diseases of the digestive system (K11_)	Functional dyspepsia	9680	350064	https://storage.googleapis.com/finngen-public-data-r10/summary_stats/finngen_R10_K11_FUNCDYSP.gz	K11_OESSTODUO										K30	5368A	5361					K30	5368A	5361
Irritable bowel syndrome	K11_IBS	XI Diseases of the digestive system (K11_)	Irritable bowel syndrome	10329	329381	https://storage.googleapis.com/finngen-public-data-r10/summary_stats/finngen_R10_K11_IBS.gz	K11_INTESTOTH										K58	5641	56419					K58	5641	56419
Endometriosis	N14_ENDOMETRIOSIS	XIV Diseases of the genitourinary system (N14_)	Endometriosis	16588	111583	https://storage.googleapis.com/finngen-public-data-r10/summary_stats/finngen_R10_N14_ENDOMETRIOSIS.gz	N14_FEMALEGENNONINF			N14_ENDOMETRIOSIS_UTERUS, N14_ENDOMETRIOSIS_OVARY, N14_ENDOMETRIOSIS_FALLOPIAN_TUBE, N14_ENDOMETRIOSIS_PELVICPERITONEUM, N14_ENDOMETRIOSIS_RECTPVAGSEPT_VAGINA, N14_ENDOMETRIOSIS_INTESTINE, N14_ENDOMETRIOSIS_SKIN_SCAR, N14_ENDOMETRIOSIS_NOS							N80	617	6253					N80	617	6253
Fibromyalgia	M13_FIBROMYALGIA	XIII Diseases of the musculoskeletal system and connective tissue (M13_)	Fibromyalgia	2689	299606	https://storage.googleapis.com/finngen-public-data-r10/summary_stats/finngen_R10_M13_FIBROMYALGIA.gz	M13_SOFTTISSUE										M797	$!$	$!$					M797	$!$	$!$
Anxiety disorders	F5_ALLANXIOUS	V Mental and behavioural disorders (F5_)	All anxiety disorders	27664	368054	https://storage.googleapis.com/finngen-public-data-r10/summary_stats/finngen_R10_F5_ALLANXIOUS.gz	F5_NEUROTIC			F5_GAD, F5_PANIC, F5_ANXIETY, F5_PHOBANX, F5_OCD
Memory loss	MEMLOSS	Neurological endpoints	Memory loss	2711	390662	https://storage.googleapis.com/finngen-public-data-r10/summary_stats/finngen_R10_MEMLOSS.gz	F5_DEMENTIA, G6_ALZHEIMER, G6_AD_WIDE										R41[1-3]	$!$	$!$					R41[1-3]	$!$	$!$
Sleep disorders	SLEEP	Neurological endpoints	Sleep disorders (combined)	49880	358194	https://storage.googleapis.com/finngen-public-data-r10/summary_stats/finngen_R10_SLEEP.gz	F5_BEHAVE			F5_SLEEP, G6_SLEEPAPNO, G6_NARCOCATA, G6_SLEEPDISOTH
Mood disturbances	F5_MOOD	V Mental and behavioural disorders (F5_)	Mood [affective] disorders	52891	359290	https://storage.googleapis.com/finngen-public-data-r10/summary_stats/finngen_R10_F5_MOOD.gz				F5_MANIA, F5_BIPO, F5_DEPRESSIO, F5_PERSMOOD, F5_MOODOTH
Depression	F5_DEPRESSIO	V Mental and behavioural disorders (F5_)	Depression	47696	359290	https://storage.googleapis.com/finngen-public-data-r10/summary_stats/finngen_R10_F5_DEPRESSIO.gz	F5_MOOD			F5_DEPRESSION_PSYCHOTIC							F3[2-3]	2961, 2968, 3004						F3[2-3]	2961, 2968, 3004
Postviral fatigue	G6_POSTVIRFAT	VI Diseases of the nervous system (G6_)	Postviral fatigue syndrome	195	382198	https://storage.googleapis.com/finngen-public-data-r10/summary_stats/finngen_R10_G6_POSTVIRFAT.gz	G6_OTHNEU										G933	$!$	$!$					G933	$!$	$!$
All phenotype data were obtained from FinnGen (release 10). Information on phenotype definitions were obtained from: https://www.finngen.fi/en/access_results

[truncated: 8 more sheets: ST10, ST11, ST12, ST13, ST14, ST15, ST16, ST17]
